# Supplementary material for: Combined clinical and genomic signatures for the prognosis of early stage non-small cell lung cancer based on gene copy number alterations
Source: BMC Genomics. 2015 Oct 6;16:752. doi: 10.1186/s12864-015-1935-0 (PMC4595201; doi:10.1186/s12864-015-1935-0)
Supplement: Additional file 2: — Preselected 513 candidate genes for ADC. (XLSX 61 kb) [file 12864_2015_1935_MOESM2_ESM.xlsx]

## Sheet: Sheet1
Gene Name	Chromosome	Start (bp)	End (bp)	Band	Description
NOL9	1	6507809	6537168	p36.31	Nucleolar protein 9 [Source:UniProtKB/Swiss-Prot;Acc:Q5SY16]
PARK7	1	7944348	7967928	p36.23	Protein DJ-1 (Oncogene DJ1)(Parkinson disease protein 7) [Source:UniProtKB/Swiss-Prot;Acc:Q99497]
ENO1	1	8843650	8861367	p36.23	Alpha-enolase (EC 4.2.1.11)(2-phospho-D-glycerate hydro-lyase)(Non-neural enolase)(NNE)(Enolase 1)(Phosphopyruvate hydratase)(C-myc promoter-binding protein)(MBP-1)(MPB-1)(Plasminogen-binding protein) [Source:UniProtKB/Swiss-Prot;Acc:P06733]
PRDM2	1	13899322	14024162	p36.21	PR domain zinc finger protein 2 (EC 2.1.1.43)(PR domain-containing protein 2)(Retinoblastoma protein-interacting zinc finger protein)(Zinc finger protein RIZ)(MTE-binding protein)(MTB-ZF)(GATA-3-binding protein G3B)(Lysine N-methyltransferase 8) [Source:UniProtKB/Swiss-Prot;Acc:Q13029]
HSPG2	1	22021325	22136297	p36.12	Basement membrane-specific heparan sulfate proteoglycan core protein Precursor (HSPG)(Perlecan)(PLC) [Source:UniProtKB/Swiss-Prot;Acc:P98160]
RPL11	1	23890881	23895502	p36.11	60S ribosomal protein L11 (CLL-associated antigen KW-12) [Source:UniProtKB/Swiss-Prot;Acc:P62913]
FUCA1	1	24044161	24067408	p36.11	Tissue alpha-L-fucosidase Precursor (EC 3.2.1.51)(Alpha-L-fucoside fucohydrolase)(Alpha-L-fucosidase I)(Alpha-L-fucosidase 1) [Source:UniProtKB/Swiss-Prot;Acc:P04066]
RPA2	1	28090637	28113844	p35.3	Replication protein A 32 kDa subunit (RP-A p32)(RP-A p34)(Replication factor A protein 2)(RF-A protein 2) [Source:UniProtKB/Swiss-Prot;Acc:P15927]
SMPDL3B	1	28134091	28158249	p35.3	Acid sphingomyelinase-like phosphodiesterase 3b Precursor (ASM-like phosphodiesterase 3b)(EC 3.1.4.-) [Source:UniProtKB/Swiss-Prot;Acc:Q92485]
PUM1	1	31176940	31311350	p35.2	Pumilio homolog 1 (Pumilio-1)(HsPUM) [Source:UniProtKB/Swiss-Prot;Acc:Q14671]
PSMB2	1	35815525	35879730	p34.3	Proteasome subunit beta type-2 (EC 3.4.25.1)(Proteasome component C7-I)(Macropain subunit C7-I)(Multicatalytic endopeptidase complex subunit C7-I) [Source:UniProtKB/Swiss-Prot;Acc:P49721]
YRDC	1	38041201	38046452	p34.3	YrdC domain-containing protein, mitochondrial Precursor (Ischemia/reperfusion-inducible protein homolog)(hIRIP)(Dopamine receptor-interacting protein 3) [Source:UniProtKB/Swiss-Prot;Acc:Q86U90]
NFYC	1	40929965	41009864	p34.2	Nuclear transcription factor Y subunit gamma (Nuclear transcription factor Y subunit C)(NF-YC)(CAAT-box DNA-binding protein subunit C)(Transactivator HSM-1/2) [Source:UniProtKB/Swiss-Prot;Acc:Q13952]
YBX1	1	42920653	42940600	p34.2	Nuclease-sensitive element-binding protein 1 (Y-box-binding protein 1)(Y-box transcription factor)(YB-1)(CCAAT-binding transcription factor I subunit A)(CBF-A)(Enhancer factor I subunit A)(EFI-A)(DNA-binding protein B)(DBPB) [Source:UniProtKB/Swiss-Prot;Acc:P67809]
PTPRF	1	43769134	43861930	p34.2	Receptor-type tyrosine-protein phosphatase F Precursor (EC 3.1.3.48)(LAR protein)(Leukocyte antigen related) [Source:UniProtKB/Swiss-Prot;Acc:P10586]
UROD	1	45250417	45253928	p34.1	Uroporphyrinogen decarboxylase (URO-D)(UPD)(EC 4.1.1.37) [Source:UniProtKB/Swiss-Prot;Acc:P06132]
PIK3R3	1	46278399	46371053	p34.1	Phosphatidylinositol 3-kinase regulatory subunit gamma (PI3-kinase p85 subunit gamma)(PtdIns-3-kinase p85-gamma)(p55PIK) [Source:UniProtKB/Swiss-Prot;Acc:Q92569]
LRRC41	1	46516660	46541625	p33	Leucine-rich repeat-containing protein 41 (Protein Muf1) [Source:UniProtKB/Swiss-Prot;Acc:Q15345]
CYP4B1	1	47037257	47057605	p33	Cytochrome P450 4B1 (EC 1.14.14.1)(CYPIVB1)(P450-HP) [Source:UniProtKB/Swiss-Prot;Acc:P13584]
ZCCHC11	1	52661538	52791331	p32.3	Zinc finger CCHC domain-containing protein 11 [Source:UniProtKB/Swiss-Prot;Acc:Q5TAX3]
SCP2	1	53165530	53289870	p32.3	Non-specific lipid-transfer protein (EC 2.3.1.176)(Propanoyl-CoA C-acyltransferase)(NSL-TP)(Sterol carrier protein 2)(SCP-2)(Sterol carrier protein X)(SCP-X)(SCP-chi)(SCPX) [Source:UniProtKB/Swiss-Prot;Acc:P22307]
PPAP2B	1	56733023	56817845	p32.2	Lipid phosphate phosphohydrolase 3 (EC 3.1.3.4)(Phosphatidic acid phosphatase 2b)(PAP2-beta)(PAP-2b)(PAP2b)(Phosphatidate phosphohydrolase type 2b)(Vascular endothelial growth factor and type I collagen-inducible protein)(VCIP) [Source:UniProtKB/Swiss-Prot;Acc:O14495]
JUN	1	59019048	59022587	p32.1	Transcription factor AP-1 (Activator protein 1)(AP1)(Proto-oncogene c-jun)(V-jun avian sarcoma virus 17 oncogene homolog)(p39) [Source:UniProtKB/Swiss-Prot;Acc:P05412]
TM2D1	1	61919305	61963683	p31.3	TM2 domain-containing protein 1 Precursor (Beta-amyloid-binding protein)(hBBP) [Source:UniProtKB/Swiss-Prot;Acc:Q9BX74]
ATG4C	1	63022394	63103772	p31.3	Cysteine protease ATG4C (EC 3.4.22.-)(Autophagy-related protein 4 homolog C)(Autophagin-3)(Autophagy-related cysteine endopeptidase 3)(AUT-like 3 cysteine endopeptidase) [Source:UniProtKB/Swiss-Prot;Acc:Q96DT6]
GBP2	1	89345898	89364387	p22.2	Interferon-induced guanylate-binding protein 2 (Guanine nucleotide-binding protein 2)(GTP-binding protein 2)(GBP-2)(HuGBP-2) [Source:UniProtKB/Swiss-Prot;Acc:P32456]
CDC7	1	91739012	91763899	p22.2	Cell division cycle 7-related protein kinase (CDC7-related kinase)(HsCdc7)(huCdc7)(EC 2.7.11.1) [Source:UniProtKB/Swiss-Prot;Acc:O00311]
DNTTIP2	1	94107853	94117323	p22.1	Deoxynucleotidyltransferase terminal-interacting protein 2 (Terminal deoxynucleotidyltransferase-interacting factor 2)(TdT-interacting factor 2)(Estrogen receptor-binding protein)(LPTS-interacting protein 2)(LPTS-RP2) [Source:UniProtKB/Swiss-Prot;Acc:Q5QJE6]
ABCD3	1	94656599	94756670	p21.3	ATP-binding cassette sub-family D member 3 (70 kDa peroxisomal membrane protein)(PMP70) [Source:UniProtKB/Swiss-Prot;Acc:P28288]
CNN3	1	95135097	95165294	p21.3	Calponin-3 (Calponin, acidic isoform) [Source:UniProtKB/Swiss-Prot;Acc:Q15417]
RTCD1	1	100504351	100529915	p21.2	RNA 3'-terminal phosphate cyclase (RNA-3'-phosphate cyclase)(RNA cyclase)(EC 6.5.1.4)(RNA terminal phosphate cyclase domain-containing protein 1)(RTC domain-containing protein 1) [Source:UniProtKB/Swiss-Prot;Acc:O00442]
PSMA5	1	109745997	109770589	p13.3	Proteasome subunit alpha type-5 (EC 3.4.25.1)(Proteasome zeta chain)(Macropain zeta chain)(Multicatalytic endopeptidase complex zeta chain) [Source:UniProtKB/Swiss-Prot;Acc:P28066]
ATP5F1	1	111793266	111806044	p13.2	ATP synthase subunit b, mitochondrial Precursor [Source:UniProtKB/Swiss-Prot;Acc:P24539]
CAPZA1	1	112963306	113015764	p13.2	F-actin-capping protein subunit alpha-1 (CapZ alpha-1) [Source:UniProtKB/Swiss-Prot;Acc:P52907]
RSBN1	1	114105977	114156593	p13.2	Round spermatid basic protein 1 [Source:UniProtKB/Swiss-Prot;Acc:Q5VWQ0]
CD58	1	116858958	116915184	p13.1	Lymphocyte function-associated antigen 3 Precursor (Ag3)(Surface glycoprotein LFA-3)(CD58 antigen) [Source:UniProtKB/Swiss-Prot;Acc:P19256]
C1orf77	1	151873149	151885402	q21.3	Uncharacterized protein C1orf77 [Source:UniProtKB/Swiss-Prot;Acc:Q9Y3Y2]
FDPS	1	153545331	153557080	q22	Farnesyl pyrophosphate synthetase (FPP synthetase)(FPS)(Farnesyl diphosphate synthetase) [Includes Dimethylallyltranstransferase(EC 2.5.1.1);Geranyltranstransferase(EC 2.5.1.10)] [Source:UniProtKB/Swiss-Prot;Acc:P14324]
CCT3	1	154545376	154604261	q22	T-complex protein 1 subunit gamma (TCP-1-gamma)(CCT-gamma)(hTRiC5) [Source:UniProtKB/Swiss-Prot;Acc:P49368]
ATP1B1	1	167341559	167368584	q24.2	Sodium/potassium-transporting ATPase subunit beta-1 (Sodium/potassium-dependent ATPase subunit beta-1) [Source:UniProtKB/Swiss-Prot;Acc:P05026]
TIMM17A	1	200191271	200206410	q32.1	Mitochondrial import inner membrane translocase subunit Tim17-A (Inner membrane preprotein translocase Tim17a) [Source:UniProtKB/Swiss-Prot;Acc:Q99595]
INTS7	1	210181313	210275507	q32.3	Integrator complex subunit 7 (Int7) [Source:UniProtKB/Swiss-Prot;Acc:Q9NVH2]
LGALS8	1	234748188	234779619	q43	Galectin-8 (Gal-8)(Prostate carcinoma tumor antigen 1)(PCTA-1)(Po66 carbohydrate-binding protein)(Po66-CBP) [Source:UniProtKB/Swiss-Prot;Acc:O00214]
ACP1	2	254896	268278	p25.3	Low molecular weight phosphotyrosine protein phosphatase (LMW-PTPase)(LMW-PTP)(EC 3.1.3.48)(Low molecular weight cytosolic acid phosphatase)(EC 3.1.3.2)(Red cell acid phosphatase 1)(Adipocyte acid phosphatase) [Source:UniProtKB/Swiss-Prot;Acc:P24666]
YWHAQ	2	9641552	9688557	p25.1	14-3-3 protein theta (14-3-3 protein tau)(14-3-3 protein T-cell)(Protein HS1) [Source:UniProtKB/Swiss-Prot;Acc:P27348]
PDIA6	2	10840970	10895554	p25.1	Protein disulfide-isomerase A6 Precursor (EC 5.3.4.1)(Protein disulfide isomerase P5)(Thioredoxin domain-containing protein 7) [Source:UniProtKB/Swiss-Prot;Acc:Q15084]
DDX1	2	15648753	15688676	p24.3	ATP-dependent RNA helicase DDX1 (EC 3.6.1.-)(DEAD box protein 1)(DEAD box protein retinoblastoma)(DBP-RB) [Source:UniProtKB/Swiss-Prot;Acc:Q92499]
CAD	2	27293762	27320158	p23.3	CAD protein [Includes Glutamine-dependent carbamoyl-phosphate synthase(EC 6.3.5.5);Aspartate carbamoyltransferase(EC 2.1.3.2);Dihydroorotase(EC 3.5.2.3)] [Source:UniProtKB/Swiss-Prot;Acc:P27708]
GTF3C2	2	27402220	27433372	p23.3	General transcription factor 3C polypeptide 2 (Transcription factor IIIC subunit beta)(TF3C-beta)(TFIIIC 110 kDa subunit)(TFIIIC110) [Source:UniProtKB/Swiss-Prot;Acc:Q8WUA4]
ZNF512	2	27659397	27699465	p23.3	Zinc finger protein 512 [Source:UniProtKB/Swiss-Prot;Acc:Q96ME7]
BRE	2	27966986	28415272	p23.2	Protein BRE (Brain and reproductive organ-expressed protein)(BRCA1/BRCA2-containing complex subunit 45) [Source:UniProtKB/Swiss-Prot;Acc:Q9NXR7]
TRMT61B	2	28926196	28946669	p23.2	Potential tRNA (adenine-N(1)-)-methyltransferase (EC 2.1.1.36) [Source:UniProtKB/Swiss-Prot;Acc:Q9BVS5]
CEBPZ	2	37282287	37312248	p22.2	CCAAT/enhancer-binding protein zeta (CCAAT-box-binding transcription factor)(CCAAT-binding factor)(CBF) [Source:UniProtKB/Swiss-Prot;Acc:Q03701]
EPAS1	2	46378067	46467339	p21	Endothelial PAS domain-containing protein 1 (EPAS-1)(Member of PAS protein 2)(Basic-helix-loop-helix-PAS protein MOP2)(Hypoxia-inducible factor 2 alpha)(HIF-2 alpha)(HIF2 alpha)(HIF-1 alpha-like factor)(HLF) [Source:UniProtKB/Swiss-Prot;Acc:Q99814]
PIGF	2	46661918	46697755	p21	Phosphatidylinositol-glycan biosynthesis class F protein (PIG-F)(GPI11 homolog) [Source:UniProtKB/Swiss-Prot;Acc:Q07326]
MCFD2	2	46982517	47022498	p21	Multiple coagulation factor deficiency protein 2 Precursor (Neural stem cell-derived neuronal survival protein) [Source:UniProtKB/Swiss-Prot;Acc:Q8NI22]
MSH6	2	47863725	47887588	p16.3	DNA mismatch repair protein Msh6 (MutS-alpha 160 kDa subunit)(G/T mismatch-binding protein)(GTMBP)(GTBP)(p160) [Source:UniProtKB/Swiss-Prot;Acc:P52701]
XPO1	2	61558488	61618922	p15	Exportin-1 (Exp1)(Chromosome region maintenance 1 protein homolog) [Source:UniProtKB/Swiss-Prot;Acc:O14980]
CCT4	2	61948769	61969300	p15	T-complex protein 1 subunit delta (TCP-1-delta)(CCT-delta)(Stimulator of TAR RNA-binding) [Source:UniProtKB/Swiss-Prot;Acc:P50991]
RAB1A	2	65167493	65210744	p14	Ras-related protein Rab-1A (YPT1-related protein) [Source:UniProtKB/Swiss-Prot;Acc:P62820]
SNRNP27	2	69974594	69985854	p14	U4/U6.U5 small nuclear ribonucleoprotein 27 kDa protein (U4/U6.U5 snRNP 27 kDa protein)(U4/U6.U5-27K)(U4/U6.U5 tri-snRNP-associated protein 3)(U4/U6.U5 tri-snRNP-associated 27 kDa protein)(27K)(Nucleic acid-binding protein RY-1) [Source:UniProtKB/Swiss-Prot;Acc:Q8WVK2]
TIA1	2	70292320	70329251	p14	Nucleolysin TIA-1 isoform p40 (p40-TIA-1)(RNA-binding protein TIA-1) [Contains Nucleolysin TIA-1 isoform p15(p15-TIA-1)] [Source:UniProtKB/Swiss-Prot;Acc:P31483]
SNRPG	2	70362012	70374373	p14	Small nuclear ribonucleoprotein G (snRNP-G)(Sm protein G)(Sm-G)(SmG) [Source:UniProtKB/Swiss-Prot;Acc:P62308]
CCT7	2	73314874	73333655	p13.2	T-complex protein 1 subunit eta (TCP-1-eta)(CCT-eta)(HIV-1 Nef-interacting protein) [Source:UniProtKB/Swiss-Prot;Acc:Q99832]
DGUOK	2	74007461	74039596	p13.1	Deoxyguanosine kinase, mitochondrial Precursor (dGK)(EC 2.7.1.113) [Source:UniProtKB/Swiss-Prot;Acc:Q16854]
AUP1	2	74607284	74610482	p13.1	Ancient ubiquitous protein 1 [Source:UniProtKB/Swiss-Prot;Acc:Q9Y679]
RANBP2	2	108702369	108768699	q13	E3 SUMO-protein ligase RanBP2 (Ran-binding protein 2)(Nuclear pore complex protein Nup358)(Nucleoporin Nup358)(358 kDa nucleoporin)(p270) [Source:UniProtKB/Swiss-Prot;Acc:P49792]
ACTR3	2	114364007	114432635	q14.1	Actin-related protein 3 (Actin-like protein 3) [Source:UniProtKB/Swiss-Prot;Acc:P61158]
DDX18	2	118288725	118306423	q14.1	ATP-dependent RNA helicase DDX18 (EC 3.6.1.-)(DEAD box protein 18)(Myc-regulated DEAD box protein)(MrDb) [Source:UniProtKB/Swiss-Prot;Acc:Q9NVP1]
PTPN4	2	120233677	120451507	q14.2	Tyrosine-protein phosphatase non-receptor type 4 (EC 3.1.3.48)(Protein-tyrosine phosphatase MEG1)(PTPase-MEG1)(MEG) [Source:UniProtKB/Swiss-Prot;Acc:P29074]
CLASP1	2	121811825	122123509	q14.3	CLIP-associating protein 1 (Cytoplasmic linker-associated protein 1)(Multiple asters homolog 1)(hOrbit1) [Source:UniProtKB/Swiss-Prot;Acc:Q7Z460]
DARS	2	136380724	136459692	q21.3	Aspartyl-tRNA synthetase, cytoplasmic (EC 6.1.1.12)(Aspartate--tRNA ligase)(AspRS)(Cell proliferation-inducing gene 40 protein) [Source:UniProtKB/Swiss-Prot;Acc:P14868]
NMI	2	151835231	151854664	q23.3	N-myc-interactor (Nmi)(N-myc and STAT interactor) [Source:UniProtKB/Swiss-Prot;Acc:Q13287]
STAM2	2	152683353	152740752	q23.3	Signal transducing adapter molecule 2 (STAM-2)(Hrs-binding protein) [Source:UniProtKB/Swiss-Prot;Acc:O75886]
GPD2	2	157000211	157178493	q24.1	Glycerol-3-phosphate dehydrogenase, mitochondrial Precursor (GPDH-M)(GPD-M)(EC 1.1.99.5)(mtGPD) [Source:UniProtKB/Swiss-Prot;Acc:P43304]
PSMD14	2	161872795	161976474	q24.2	26S proteasome non-ATPase regulatory subunit 14 (26S proteasome regulatory subunit rpn11)(26S proteasome-associated PAD1 homolog 1) [Source:UniProtKB/Swiss-Prot;Acc:O00487]
TLK1	2	171556816	171725289	q31.1	Serine/threonine-protein kinase tousled-like 1 (EC 2.7.11.1)(Tousled-like kinase 1)(PKU-beta) [Source:UniProtKB/Swiss-Prot;Acc:Q9UKI8]
ATP5G3	2	175749237	175754736	q31.1	ATP synthase lipid-binding protein, mitochondrial Precursor (ATP synthase proteolipid P3)(ATPase protein 9)(ATPase subunit c) [Source:UniProtKB/Swiss-Prot;Acc:P48201]
WDR75	2	190014404	190048509	q32.2	WD repeat-containing protein 75 [Source:UniProtKB/Swiss-Prot;Acc:Q8IWA0]
NDUFB3	2	201644759	201658716	q33.1	NADH dehydrogenase [ubiquinone] 1 beta subcomplex subunit 3 (NADH-ubiquinone oxidoreductase B12 subunit)(Complex I-B12)(CI-B12) [Source:UniProtKB/Swiss-Prot;Acc:O43676]
ABI2	2	203901248	204005134	q33.2	Abl interactor 2 (Abelson interactor 2)(Abi-2)(Abl-binding protein 3)(AblBP3)(Arg-binding protein 1)(ArgBP1) [Source:UniProtKB/Swiss-Prot;Acc:Q9NYB9]
PTHR2	2	208979801	209067469	q33.3	Parathyroid hormone 2 receptor Precursor (PTH2 receptor) [Source:UniProtKB/Swiss-Prot;Acc:P49190]
BARD1	2	215301522	215382673	q35	BRCA1-associated RING domain protein 1 (BARD-1) [Source:UniProtKB/Swiss-Prot;Acc:Q99728]
XRCC5	2	216675717	216779248	q35	ATP-dependent DNA helicase 2 subunit 2 (EC 3.6.1.-)(ATP-dependent DNA helicase II 80 kDa subunit)(Lupus Ku autoantigen protein p86)(86 kDa subunit of Ku antigen)(Ku86)(Ku80)(Thyroid-lupus autoantigen)(TLAA)(CTC box-binding factor 85 kDa subunit)(CTCBF)(CTC85)(Nuclear factor IV)(DNA repair protein XRCC5) [Source:UniProtKB/Swiss-Prot;Acc:P13010]
ARPC2	2	218790119	218827324	q35	Actin-related protein 2/3 complex subunit 2 (Arp2/3 complex 34 kDa subunit)(p34-ARC) [Source:UniProtKB/Swiss-Prot;Acc:O15144]
TRIP12	2	230340174	230494912	q36.3	Probable E3 ubiquitin-protein ligase TRIP12 (EC 6.3.2.-)(Thyroid receptor-interacting protein 12)(TRIP-12) [Source:UniProtKB/Swiss-Prot;Acc:Q14669]
PSMD1	2	231629852	231745717	q37.1	26S proteasome non-ATPase regulatory subunit 1 (26S proteasome regulatory subunit RPN2)(26S proteasome regulatory subunit S1)(26S proteasome subunit p112) [Source:UniProtKB/Swiss-Prot;Acc:Q99460]
INPP5D	2	233633433	233781287	q37.1	Putative uncharacterized protein INPP5D [Source:UniProtKB/TrEMBL;Acc:B5ME63]
ASB1	2	239000365	239025630	q37.3	Ankyrin repeat and SOCS box protein 1 (ASB-1) [Source:UniProtKB/Swiss-Prot;Acc:Q9Y576]
ITPR1	3	4510034	4864286	p26.2	Inositol 1,4,5-trisphosphate receptor type 1 (Type 1 inositol 1,4,5-trisphosphate receptor)(Type 1 InsP3 receptor)(IP3 receptor isoform 1)(InsP3R1)(IP3R) [Source:UniProtKB/Swiss-Prot;Acc:Q14643]
EDEM1	3	5204433	5236642	p26.2	ER degradation-enhancing alpha-mannosidase-like 1 [Source:UniProtKB/Swiss-Prot;Acc:Q92611]
RPL32	3	12851445	12858081	p25.1	60S ribosomal protein L32 [Source:UniProtKB/Swiss-Prot;Acc:P62910]
XPC	3	14161651	14195143	p25.1	DNA repair protein complementing XP-C cells (Xeroderma pigmentosum group C-complementing protein)(p125) [Source:UniProtKB/Swiss-Prot;Acc:Q01831]
RAB5A	3	19963749	20001647	p24.3	Ras-related protein Rab-5A [Source:UniProtKB/Swiss-Prot;Acc:P20339]
TOP2B	3	25614494	25680792	p24.2	DNA topoisomerase 2-beta (EC 5.99.1.3)(DNA topoisomerase II, beta isozyme) [Source:UniProtKB/Swiss-Prot;Acc:Q02880]
GPD1L	3	32123027	32185209	p22.3	Glycerol-3-phosphate dehydrogenase 1-like protein (EC 1.1.1.8) [Source:UniProtKB/Swiss-Prot;Acc:Q8N335]
CTDSPL	3	37878673	38000964	p22.2	CTD small phosphatase-like protein (CTDSP-like)(EC 3.1.3.-)(Small C-terminal domain phosphatase 3)(Small CTD phosphatase 3)(SCP3)(Nuclear LIM interactor-interacting factor 1)(NLI-interacting factor 1)(NIF-like protein)(RBSP3)(Protein YA22)(hYA22) [Source:UniProtKB/Swiss-Prot;Acc:O15194]
GORASP1	3	39113154	39124858	p22.2	Golgi reassembly-stacking protein 1 (Golgi reassembly-stacking protein of 65 kDa)(GRASP65)(Golgi peripheral membrane protein p65)(Golgi phosphoprotein 5)(GOLPH5) [Source:UniProtKB/Swiss-Prot;Acc:Q9BQQ3]
MAP4	3	47867190	48105768	p21.31	Microtubule-associated protein 4 (MAP-4) [Source:UniProtKB/Swiss-Prot;Acc:P27816]
SLC25A20	3	48869370	48911333	p21.31	Mitochondrial carnitine/acylcarnitine carrier protein (Carnitine/acylcarnitine translocase)(CAC)(Solute carrier family 25 member 20) [Source:UniProtKB/Swiss-Prot;Acc:O43772]
USP4	3	49290003	49352519	p21.31	Ubiquitin carboxyl-terminal hydrolase 4 (EC 3.1.2.15)(Ubiquitin thioesterase 4)(Ubiquitin-specific-processing protease 4)(Deubiquitinating enzyme 4)(Ubiquitous nuclear protein homolog) [Source:UniProtKB/Swiss-Prot;Acc:Q13107]
RHOA	3	49371585	49424530	p21.31	Transforming protein RhoA Precursor (H12) [Source:UniProtKB/Swiss-Prot;Acc:P61586]
AMT	3	49429216	49435016	p21.31	Aminomethyltransferase, mitochondrial Precursor (EC 2.1.2.10)(Glycine cleavage system T protein)(GCVT) [Source:UniProtKB/Swiss-Prot;Acc:P48728]
RBM6	3	49952481	50089685	p21.31	RNA-binding protein 6 (RNA-binding motif protein 6)(RNA-binding protein DEF-3)(Lung cancer antigen NY-LU-12)(Protein G16) [Source:UniProtKB/Swiss-Prot;Acc:P78332]
MAPKAPK3	3	50629605	50661723	p21.31	MAP kinase-activated protein kinase 3 (MAPK-activated protein kinase 3)(MAPKAP kinase 3)(MAPKAPK-3)(EC 2.7.11.1)(Chromosome 3p kinase)(3pK) [Source:UniProtKB/Swiss-Prot;Acc:Q16644]
PRKCD	3	53170263	53201771	p21.1	Protein kinase C delta type (EC 2.7.11.13)(nPKC-delta) [Source:UniProtKB/Swiss-Prot;Acc:Q05655]
ARF4	3	57532132	57558118	p14.3	ADP-ribosylation factor 4 [Source:UniProtKB/Swiss-Prot;Acc:P18085]
RPP14	3	58267014	58280960	p14.3	Ribonuclease P protein subunit p14 (EC 3.1.26.5) [Source:UniProtKB/Swiss-Prot;Acc:O95059]
PDHB	3	58388398	58394594	p14.3	Pyruvate dehydrogenase E1 component subunit beta, mitochondrial Precursor (PDHE1-B)(EC 1.2.4.1) [Source:UniProtKB/Swiss-Prot;Acc:P11177]
PSMD6	3	63971271	63984551	p14.1	26S proteasome non-ATPase regulatory subunit 6 (26S proteasome regulatory subunit S10)(p42A)(Proteasome regulatory particle subunit p44S10)(Phosphonoformate immuno-associated protein 4)(Breast cancer-associated protein SGA-113M) [Source:UniProtKB/Swiss-Prot;Acc:Q15008]
CGGBP1	3	88183798	88190836	p11.2	CGG triplet repeat-binding protein 1 (CGG-binding protein 1)(p20-CGGBP DNA-binding protein)(20 kDa CGG-binding protein) [Source:UniProtKB/Swiss-Prot;Acc:Q9UFW8]
GSK3B	3	121028238	121295954	q13.33	Glycogen synthase kinase-3 beta (GSK-3 beta)(EC 2.7.11.26) [Source:UniProtKB/Swiss-Prot;Acc:P49841]
FAM162A	3	123585713	123611651	q21.1	UPF0389 protein FAM162A (E2-induced gene 5 protein) [Source:UniProtKB/Swiss-Prot;Acc:Q96A26]
UMPS	3	125931903	125946318	q21.2	Uridine 5'-monophosphate synthase (UMP synthase) [Includes Orotate phosphoribosyltransferase(OPRTase)(EC 2.4.2.10);Orotidine 5'-phosphate decarboxylase(EC 4.1.1.23)(OMPdecase)] [Source:UniProtKB/Swiss-Prot;Acc:P11172]
ITGB5	3	125964488	126088834	q21.2	Integrin beta-5 Precursor [Source:UniProtKB/Swiss-Prot;Acc:P18084]
ZNF148	3	126427205	126576888	q21.2	Zinc finger protein 148 (Zinc finger DNA-binding protein 89)(Transcription factor ZBP-89) [Source:UniProtKB/Swiss-Prot;Acc:Q9UQR1]
MRPL3	3	132663736	132704519	q22.1	39S ribosomal protein L3, mitochondrial (L3mt)(MRP-L3) [Source:UniProtKB/Swiss-Prot;Acc:P09001]
CDV3	3	134775264	134804811	q22.1	Protein CDV3 homolog [Source:UniProtKB/Swiss-Prot;Acc:Q9UKY7]
PCCB	3	137451857	137531701	q22.3	Propionyl-CoA carboxylase beta chain, mitochondrial Precursor (PCCase subunit beta)(EC 6.4.1.3)(Propanoyl-CoA:carbon dioxide ligase subunit beta) [Source:UniProtKB/Swiss-Prot;Acc:P05166]
CEP70	3	139695879	139795819	q22.3	Centrosomal protein of 70 kDa (Cep70)(p10-binding protein) [Source:UniProtKB/Swiss-Prot;Acc:Q8NHQ1]
COPB2	3	140559125	140591158	q23	Coatomer subunit beta' (Beta'-coat protein)(Beta'-COP)(p102) [Source:UniProtKB/Swiss-Prot;Acc:P35606]
ATP1B3	3	143078160	143128072	q23	Sodium/potassium-transporting ATPase subunit beta-3 (Sodium/potassium-dependent ATPase subunit beta-3)(ATPB-3)(CD298 antigen) [Source:UniProtKB/Swiss-Prot;Acc:P54709]
PLOD2	3	147269922	147361972	q24	Procollagen-lysine,2-oxoglutarate 5-dioxygenase 2 Precursor (EC 1.14.11.4)(Lysyl hydroxylase 2)(LH2) [Source:UniProtKB/Swiss-Prot;Acc:O00469]
PLSCR1	3	147715658	147745186	q24	Phospholipid scramblase 1 (PL scramblase 1)(Ca(2+)-dependent phospholipid scramblase 1)(Erythrocyte phospholipid scramblase)(MmTRA1b) [Source:UniProtKB/Swiss-Prot;Acc:O15162]
GYG1	3	150191929	150228081	q24	Glycogenin-1 (EC 2.4.1.186) [Source:UniProtKB/Swiss-Prot;Acc:P46976]
PFN2	3	151165384	151171431	q25.1	Profilin-2 (Profilin II) [Source:UniProtKB/Swiss-Prot;Acc:P35080]
KPNA4	3	161700658	161766070	q26.1	Importin subunit alpha-4 (Karyopherin subunit alpha-4)(Importin alpha Q1)(Qip1) [Source:UniProtKB/Swiss-Prot;Acc:O00629]
SEC62	3	171167274	171198855	q26.2	Translocation protein SEC62 (Translocation protein 1)(TP-1)(hTP-1) [Source:UniProtKB/Swiss-Prot;Acc:Q99442]
ECT2	3	173951207	174021957	q26.31	Protein ECT2 (Epithelial cell-transforming sequence 2 oncogene) [Source:UniProtKB/Swiss-Prot;Acc:Q9H8V3]
PARL	3	185029870	185085387	q27.1	Presenilins-associated rhomboid-like protein, mitochondrial Precursor (EC 3.4.21.105)(Mitochondrial intramembrane cleaving protease PARL) [Contains P-beta(Pbeta)] [Source:UniProtKB/Swiss-Prot;Acc:Q9H300]
EIF4G1	3	185515050	185535839	q27.1	Eukaryotic translation initiation factor 4 gamma 1 (eIF-4-gamma 1)(eIF-4G 1)(eIF-4G1)(p220) [Source:UniProtKB/Swiss-Prot;Acc:Q04637]
POLR2H	3	185563888	185569057	q27.1	DNA-directed RNA polymerases I, II, and III subunit RPABC3 (RNA polymerases I, II, and III subunit ABC3)(DNA-directed RNA polymerase II subunit H)(DNA-directed RNA polymerases I, II, and III 17.1 kDa polypeptide)(RPB17)(hRPB8)(RPB8) [Source:UniProtKB/Swiss-Prot;Acc:P52434]
LPP	3	189413415	190080135	q28	Lipoma-preferred partner (LIM domain-containing preferred translocation partner in lipoma) [Source:UniProtKB/Swiss-Prot;Acc:Q93052]
OPA1	3	194793707	194898294	q29	Dynamin-like 120 kDa protein, mitochondrial Precursor (Optic atrophy protein 1) [Contains Dynamin-like 120 kDa protein, form S1] [Source:UniProtKB/Swiss-Prot;Acc:O60313]
ATP13A3	3	195604698	195670257	q29	Probable cation-transporting ATPase 13A3 (EC 3.6.3.-)(ATPase family homolog up-regulated in senescence cells 1) [Source:UniProtKB/Swiss-Prot;Acc:Q9H7F0]
TFRC	3	197260553	197293358	q29	Transferrin receptor protein 1 (TfR1)(TfR)(TR)(Trfr)(T9)(p90)(CD71 antigen) [Contains Transferrin receptor protein 1, serum form(sTfR)] [Source:UniProtKB/Swiss-Prot;Acc:P02786]
CTBP1	4	1195228	1232908	p16.3	C-terminal-binding protein 1 (CtBP1)(EC 1.1.1.-) [Source:UniProtKB/Swiss-Prot;Acc:Q13363]
SLBP	4	1664325	1683843	p16.3	Histone RNA hairpin-binding protein (Histone stem-loop-binding protein) [Source:UniProtKB/Swiss-Prot;Acc:Q14493]
RNF4	4	2440605	2487382	p16.3	RING finger protein 4 [Source:UniProtKB/Swiss-Prot;Acc:P78317]
ADD1	4	2815382	2901601	p16.3	Alpha-adducin (Erythrocyte adducin subunit alpha) [Source:UniProtKB/Swiss-Prot;Acc:P35611]
PAICS	4	56996672	57022291	q12	Multifunctional protein ADE2 [Includes Phosphoribosylaminoimidazole-succinocarboxamide synthase(EC 6.3.2.6)(SAICAR synthetase);Phosphoribosylaminoimidazole carboxylase(EC 4.1.1.21)(AIR carboxylase)(AIRC)] [Source:UniProtKB/Swiss-Prot;Acc:P22234]
TSPAN5	4	99612435	99798750	q23	Tetraspanin-5 (Tspan-5)(Transmembrane 4 superfamily member 9)(Tetraspan NET-4) [Source:UniProtKB/Swiss-Prot;Acc:P62079]
SMAD1	4	146622401	146699773	q31.22	Mothers against decapentaplegic homolog 1 (Mothers against DPP homolog 1)(Mad-related protein 1)(SMAD 1)(hSMAD1)(Transforming growth factor-beta-signaling protein 1)(BSP-1)(JV4-1) [Source:UniProtKB/Swiss-Prot;Acc:Q15797]
LRBA	4	151405044	152156329	q31.3	Lipopolysaccharide-responsive and beige-like anchor protein (CDC4-like protein)(Beige-like protein) [Source:UniProtKB/Swiss-Prot;Acc:P50851]
DCTD	4	184048238	184075624	q35.1	Deoxycytidylate deaminase (EC 3.5.4.12)(dCMP deaminase) [Source:UniProtKB/Swiss-Prot;Acc:P32321]
IRF2	4	185545886	185587219	q35.1	Interferon regulatory factor 2 (IRF-2) [Source:UniProtKB/Swiss-Prot;Acc:P14316]
SRD5A1	5	6686500	6722673	p15.31	3-oxo-5-alpha-steroid 4-dehydrogenase 1 (EC 1.3.99.5)(Steroid 5-alpha-reductase 1)(S5AR)(SR type 1) [Source:UniProtKB/Swiss-Prot;Acc:P18405]
CCT5	5	10303282	10319501	p15.2	T-complex protein 1 subunit epsilon (TCP-1-epsilon)(CCT-epsilon) [Source:UniProtKB/Swiss-Prot;Acc:P48643]
TRIO	5	14196829	14563310	p15.2	Triple functional domain protein (EC 2.7.11.1)(PTPRF-interacting protein) [Source:UniProtKB/Swiss-Prot;Acc:O75962]
MYO10	5	16715019	16936722	p15.1	Myosin-X (Unconventional myosin-10) [Source:UniProtKB/Swiss-Prot;Acc:Q9HD67]
ZFR	5	32390214	32480601	p13.3	Zinc finger RNA-binding protein (hZFR)(M-phase phosphoprotein homolog) [Source:UniProtKB/Swiss-Prot;Acc:Q96KR1]
TARS	5	33476655	33503953	p13.3	Threonyl-tRNA synthetase, cytoplasmic (EC 6.1.1.3)(Threonine--tRNA ligase)(ThrRS) [Source:UniProtKB/Swiss-Prot;Acc:P26639]
LIFR	5	38510823	38631253	p13.1	Leukemia inhibitory factor receptor Precursor (LIF receptor)(LIF-R)(CD118 antigen) [Source:UniProtKB/Swiss-Prot;Acc:P42702]
NDUFS4	5	52892242	53014922	q11.2	NADH dehydrogenase [ubiquinone] iron-sulfur protein 4, mitochondrial Precursor (NADH-ubiquinone oxidoreductase 18 kDa subunit)(Complex I-18 kDa)(CI-18 kDa)(Complex I-AQDQ)(CI-AQDQ) [Source:UniProtKB/Swiss-Prot;Acc:O43181]
IL6ST	5	55266680	55431094	q11.2	Interleukin-6 receptor subunit beta Precursor (IL-6R-beta)(Interleukin-6 signal transducer)(Membrane glycoprotein 130)(gp130)(CDw130)(Oncostatin-M receptor alpha subunit)(CD130 antigen) [Source:UniProtKB/Swiss-Prot;Acc:P40189]
TRIM23	5	64921268	64955943	q12.3	GTP-binding protein ARD-1 (ADP-ribosylation factor domain-containing protein 1)(Tripartite motif-containing protein 23)(RING finger protein 46) [Source:UniProtKB/Swiss-Prot;Acc:P36406]
TAF9	5	68696327	68701596	q13.2	Transcription initiation factor TFIID subunit 9 (Transcription initiation factor TFIID 31 kDa subunit)(TAFII-31)(TAFII-32)(TAFII32)(RNA polymerase II TBP-associated factor subunit G)(STAF31/32) [Source:UniProtKB/Swiss-Prot;Acc:Q16594]
ENC1	5	73958991	73972273	q13.3	Ectoderm-neural cortex protein 1 (ENC-1)(p53-induced gene 10 protein)(Nuclear matrix protein NRP/B)(Kelch-like protein 37) [Source:UniProtKB/Swiss-Prot;Acc:O14682]
AP3B1	5	77333909	77626284	q14.1	AP-3 complex subunit beta-1 (Adapter-related protein complex 3 subunit beta-1)(Adaptor protein complex AP-3 beta-1 subunit)(Beta3A-adaptin)(Clathrin assembly protein complex 3 beta-1 large chain) [Source:UniProtKB/Swiss-Prot;Acc:O00203]
MEF2C	5	88051922	88214780	q14.3	Myocyte-specific enhancer factor 2C [Source:UniProtKB/Swiss-Prot;Acc:Q06413]
GLRX	5	95175431	95184198	q15	Glutaredoxin-1 (Thioltransferase-1)(TTase-1) [Source:UniProtKB/Swiss-Prot;Acc:P35754]
PAM	5	102229422	102394708	q21.1	Peptidyl-glycine alpha-amidating monooxygenase Precursor (PAM) [Includes Peptidylglycine alpha-hydroxylating monooxygenase(PHM)(EC 1.14.17.3);Peptidyl-alpha-hydroxyglycine alpha-amidating lyase(EC 4.3.2.5)(Peptidylamidoglycolate lyase)(PAL)] [Source:UniProtKB/Swiss-Prot;Acc:P19021]
MAN2A1	5	109053055	109231328	q21.3	Alpha-mannosidase 2 (EC 3.2.1.114)(Alpha-mannosidase II)(Mannosyl-oligosaccharide 1,3-1,6-alpha-mannosidase)(MAN II)(Golgi alpha-mannosidase II)(Mannosidase alpha class 2A member 1) [Source:UniProtKB/Swiss-Prot;Acc:Q16706]
HSD17B4	5	118816122	118905923	q23.1	Peroxisomal multifunctional enzyme type 2 (MFE-2)(D-bifunctional protein)(DBP)(17-beta-hydroxysteroid dehydrogenase 4)(17-beta-HSD 4) [Includes 3-hydroxyacyl-CoA dehydrogenase(EC 1.1.1.35);3-alpha,7-alpha,12-alpha-trihydroxy-5-beta-cholest-24-enoyl-CoA hydratase(EC 4.2.1.107)] [Source:UniProtKB/Swiss-Prot;Acc:P51659]
PPP2CA	5	133560047	133589849	q31.1	Serine/threonine-protein phosphatase 2A catalytic subunit alpha isoform (PP2A-alpha)(EC 3.1.3.16)(Replication protein C)(RP-C) [Source:UniProtKB/Swiss-Prot;Acc:P67775]
CDKL3	5	133662010	133730664	q31.1	Cyclin-dependent kinase-like 3 (EC 2.7.11.22)(Serine/threonine protein kinase NKIAMRE) [Source:UniProtKB/Swiss-Prot;Acc:Q8IVW4]
PHF15	5	133889246	133946817	q31.1	Protein Jade-2 (PHD finger protein 15) [Source:UniProtKB/Swiss-Prot;Acc:Q9NQC1]
EGR1	5	137829080	137832903	q31.2	Early growth response protein 1 (EGR-1)(Protein Krox-24)(Transcription factor Zif268)(Nerve growth factor-induced protein A)(NGFI-A)(Transcription factor ETR103)(Zinc finger protein 225)(AT225) [Source:UniProtKB/Swiss-Prot;Acc:P18146]
KIAA0141	5	141283593	141299900	q31.3	Uncharacterized protein KIAA0141 [Source:UniProtKB/Swiss-Prot;Acc:Q14154]
NR3C1	5	142637689	142795270	q31.3	Glucocorticoid receptor (GR)(Nuclear receptor subfamily 3 group C member 1) [Source:UniProtKB/Swiss-Prot;Acc:P04150]
CSNK1A1	5	148855038	148911200	q33.1	Casein kinase I isoform alpha (CKI-alpha)(EC 2.7.11.1)(CK1) [Source:UniProtKB/Swiss-Prot;Acc:P48729]
CD74	5	149761399	149772525	q33.1	HLA class II histocompatibility antigen gamma chain (HLA-DR antigens-associated invariant chain)(Ia antigen-associated invariant chain)(Ii)(p33)(CD74 antigen) [Source:UniProtKB/Swiss-Prot;Acc:P04233]
RARS	5	167846041	167878885	q35.1	Arginyl-tRNA synthetase, cytoplasmic (EC 6.1.1.19)(Arginine--tRNA ligase)(ArgRS) [Source:UniProtKB/Swiss-Prot;Acc:P54136]
BNIP1	5	172504146	172523950	q35.2	Vesicle transport protein SEC20 (BCL2/adenovirus E1B 19 kDa protein-interacting protein 1)(Transformation-related gene 8 protein)(TRG-8) [Source:UniProtKB/Swiss-Prot;Acc:Q12981]
MAML1	5	179092457	179156118	q35.3	Mastermind-like protein 1 (Mam-1) [Source:UniProtKB/Swiss-Prot;Acc:Q92585]
DEK	6	18332381	18372778	p22.3	Protein DEK [Source:UniProtKB/Swiss-Prot;Acc:P35659]
E2F3	6	20510377	20601921	p22.3	Transcription factor E2F3 (E2F-3) [Source:UniProtKB/Swiss-Prot;Acc:O00716]
TRIM38	6	26071254	26093327	p22.2	Tripartite motif-containing protein 38 (RING finger protein 15)(Zinc finger protein RoRet) [Source:UniProtKB/Swiss-Prot;Acc:O00635]
TUBB	6	30796136	30801182	p21.33	Tubulin beta chain (Tubulin beta-5 chain) [Source:UniProtKB/Swiss-Prot;Acc:P07437]
BRD2	6	33044415	33057260	p21.32	Bromodomain-containing protein 2 (Protein RING3)(O27.1.1) [Source:UniProtKB/Swiss-Prot;Acc:P25440]
NUDT3	6	34363982	34468419	p21.31	Diphosphoinositol polyphosphate phosphohydrolase 1 (DIPP-1)(EC 3.6.1.52)(Diadenosine 5',5'''-P1,P6-hexaphosphate hydrolase 1)(EC 3.6.1.-)(Nucleoside diphosphate-linked moiety X motif 3)(Nudix motif 3) [Source:UniProtKB/Swiss-Prot;Acc:O95989]
MAPK14	6	36103551	36186513	p21.31	Mitogen-activated protein kinase 14 (EC 2.7.11.24)(Mitogen-activated protein kinase p38 alpha)(MAP kinase p38 alpha)(Cytokine suppressive anti-inflammatory drug-binding protein)(CSAID-binding protein)(CSBP)(MAX-interacting protein 2)(MAP kinase MXI2)(SAPK2A) [Source:UniProtKB/Swiss-Prot;Acc:Q16539]
KIAA0240	6	42822674	42944274	p21.1	Uncharacterized protein KIAA0240 [Source:UniProtKB/Swiss-Prot;Acc:Q6AI39]
SLC29A1	6	44295220	44309866	p21.1	Equilibrative nucleoside transporter 1 (Equilibrative nitrobenzylmercaptopurine riboside-sensitive nucleoside transporter)(Equilibrative NBMPR-sensitive nucleoside transporter)(Nucleoside transporter, es-type)(Solute carrier family 29 member 1) [Source:UniProtKB/Swiss-Prot;Acc:Q99808]
MUT	6	49506958	49538990	p12.3	Methylmalonyl-CoA mutase, mitochondrial Precursor (MCM)(EC 5.4.99.2)(Methylmalonyl-CoA isomerase) [Source:UniProtKB/Swiss-Prot;Acc:P22033]
MCM3	6	52236771	52257541	p12.2	DNA replication licensing factor MCM3 (DNA polymerase alpha holoenzyme-associated protein P1)(RLF subunit beta)(P102 protein)(P1-MCM3) [Source:UniProtKB/Swiss-Prot;Acc:P25205]
COX7A2	6	76004111	76023212	q14.1	Cytochrome c oxidase polypeptide 7A2, mitochondrial Precursor (Cytochrome c oxidase polypeptide VIIa-liver/heart)(Cytochrome c oxidase subunit VIIa-L)(VIIaL) [Source:UniProtKB/Swiss-Prot;Acc:P14406]
TPBG	6	83130258	83133333	q14.1	Trophoblast glycoprotein Precursor (5T4 oncofetal trophoblast glycoprotein)(5T4 oncotrophoblast glycoprotein)(5T4 oncofetal antigen)(M6P1) [Source:UniProtKB/Swiss-Prot;Acc:Q13641]
HDAC2	6	114364022	114399047	q22.1	Histone deacetylase 2 (HD2)(EC 3.5.1.98) [Source:UniProtKB/Swiss-Prot;Acc:Q92769]
AHI1	6	135646817	135871912	q23.3	Jouberin (Abelson helper integration site 1 protein homolog)(AHI-1) [Source:UniProtKB/Swiss-Prot;Acc:Q8N157]
BCLAF1	6	136621419	136652682	q23.3	Bcl-2-associated transcription factor 1 (Btf) [Source:UniProtKB/Swiss-Prot;Acc:Q9NYF8]
REPS1	6	139267314	139351096	q24.1	RalBP1-associated Eps domain-containing protein 1 (RalBP1-interacting protein 1) [Source:UniProtKB/Swiss-Prot;Acc:Q96D71]
PCMT1	6	150112273	150174249	q25.1	Protein-L-isoaspartate(D-aspartate) O-methyltransferase (PIMT)(EC 2.1.1.77)(Protein-beta-aspartate methyltransferase)(Protein L-isoaspartyl/D-aspartyl methyltransferase)(L-isoaspartyl protein carboxyl methyltransferase) [Source:UniProtKB/Swiss-Prot;Acc:P22061]
TCP1	6	160119521	160130725	q25.3	T-complex protein 1 subunit alpha (TCP-1-alpha)(CCT-alpha) [Source:UniProtKB/Swiss-Prot;Acc:P17987]
PSMB1	6	170686134	170704312	q27	Proteasome subunit beta type-1 Precursor (EC 3.4.25.1)(Proteasome component C5)(Macropain subunit C5)(Multicatalytic endopeptidase complex subunit C5)(Proteasome gamma chain) [Source:UniProtKB/Swiss-Prot;Acc:P20618]
RAC1	7	6380651	6410123	p22.1	Ras-related C3 botulinum toxin substrate 1 Precursor (p21-Rac1)(Ras-like protein TC25)(Cell migration-inducing gene 5 protein) [Source:UniProtKB/Swiss-Prot;Acc:P63000]
KDELR2	7	6467238	6490374	p22.1	ER lumen protein retaining receptor 2 (KDEL endoplasmic reticulum protein retention receptor 2)(KDEL receptor 2)(ERD2-like protein 1)(ELP-1) [Source:UniProtKB/Swiss-Prot;Acc:P33947]
RPA3	7	7642874	7724763	p21.3	Replication protein A 14 kDa subunit (RP-A p14)(Replication factor A protein 3)(RF-A protein 3) [Source:UniProtKB/Swiss-Prot;Acc:P35244]
ARL4A	7	12693006	12697084	p21.3	ADP-ribosylation factor-like protein 4A [Source:UniProtKB/Swiss-Prot;Acc:P40617]
CBX3	7	26207624	26219501	p15.2	Chromobox protein homolog 3 (Heterochromatin protein 1 homolog gamma)(HP1 gamma)(Modifier 2 protein)(HECH) [Source:UniProtKB/Swiss-Prot;Acc:Q13185]
HIBADH	7	27531588	27669127	p15.2	3-hydroxyisobutyrate dehydrogenase, mitochondrial Precursor (HIBADH)(EC 1.1.1.31) [Source:UniProtKB/Swiss-Prot;Acc:P31937]
GARS	7	30600706	30640168	p15.1	Glycyl-tRNA synthetase (EC 6.1.1.14)(Glycine--tRNA ligase)(GlyRS) [Source:UniProtKB/Swiss-Prot;Acc:P41250]
BBS9	7	33135677	33612205	p14.3	Protein PTHB1 (Parathyroid hormone-responsive B1 gene protein)(Bardet-Biedl syndrome 9 protein) [Source:UniProtKB/Swiss-Prot;Acc:Q3SYG4]
PSMA2	7	42922985	42938330	p14.1	Proteasome subunit alpha type-2 (EC 3.4.25.1)(Proteasome component C3)(Macropain subunit C3)(Multicatalytic endopeptidase complex subunit C3) [Source:UniProtKB/Swiss-Prot;Acc:P25787]
BLVRA	7	43764797	43813464	p13	Biliverdin reductase A Precursor (BVR A)(EC 1.3.1.24)(Biliverdin-IX alpha-reductase) [Source:UniProtKB/Swiss-Prot;Acc:P53004]
OGDH	7	44612696	44715193	p13	2-oxoglutarate dehydrogenase E1 component, mitochondrial Precursor (EC 1.2.4.2)(Alpha-ketoglutarate dehydrogenase) [Source:UniProtKB/Swiss-Prot;Acc:Q02218]
PPIA	7	44802805	44807754	p13	Peptidyl-prolyl cis-trans isomerase A (PPIase A)(Rotamase A)(EC 5.2.1.8)(Cyclophilin A)(Cyclosporin A-binding protein) [Source:UniProtKB/Swiss-Prot;Acc:P62937]
IGFBP3	7	45918375	45927396	p13	Insulin-like growth factor-binding protein 3 Precursor (IGF-binding protein 3)(IGFBP-3)(IBP-3) [Source:UniProtKB/Swiss-Prot;Acc:P17936]
C7orf42	7	66023646	66060973	q11.21	UPF0458 protein C7orf42 [Source:UniProtKB/Swiss-Prot;Acc:Q9NWD8]
MDH2	7	75515329	75533864	q11.23	Malate dehydrogenase, mitochondrial Precursor (EC 1.1.1.37) [Source:UniProtKB/Swiss-Prot;Acc:P40926]
PTPN12	7	77004351	77107324	q11.23	Tyrosine-protein phosphatase non-receptor type 12 (EC 3.1.3.48)(Protein-tyrosine phosphatase G1)(PTPG1)(PTP-PEST) [Source:UniProtKB/Swiss-Prot;Acc:Q05209]
SEMA3C	7	80209791	80386603	q21.11	Semaphorin-3C Precursor (Semaphorin-E)(Sema E) [Source:UniProtKB/Swiss-Prot;Acc:Q99985]
SLC25A40	7	87303353	87343604	q21.12	Solute carrier family 25 member 40 (Mitochondrial carrier family protein) [Source:UniProtKB/Swiss-Prot;Acc:Q8TBP6]
SHFM1	7	96156019	96177139	q21.3	26S proteasome complex subunit DSS1 (Split hand/foot malformation type 1 protein)(Deleted in split hand/split foot protein 1)(Split hand/foot deleted protein 1) [Source:UniProtKB/Swiss-Prot;Acc:P60896]
ARPC1A	7	98761446	98801821	q22.1	Actin-related protein 2/3 complex subunit 1A (SOP2-like protein) [Source:UniProtKB/Swiss-Prot;Acc:Q92747]
ARPC1B	7	98810265	98830338	q22.1	Actin-related protein 2/3 complex subunit 1B (Arp2/3 complex 41 kDa subunit)(p41-ARC) [Source:UniProtKB/Swiss-Prot;Acc:O15143]
BUD31	7	98844528	98855174	q22.1	Protein BUD31 homolog (Protein G10 homolog)(EDG-2) [Source:UniProtKB/Swiss-Prot;Acc:P41223]
CUX1	7	101246012	101713969	q22.1	Protein CASP [Source:UniProtKB/Swiss-Prot;Acc:Q13948]
PUS7	7	104884194	104949921	q22.2	Pseudouridylate synthase 7 homolog (EC 5.4.99.-) [Source:UniProtKB/Swiss-Prot;Acc:Q96PZ0]
DLD	7	107318822	107348879	q31.1	Dihydrolipoyl dehydrogenase, mitochondrial Precursor (EC 1.8.1.4)(Dihydrolipoamide dehydrogenase)(Glycine cleavage system L protein) [Source:UniProtKB/Swiss-Prot;Acc:P09622]
LAMB1	7	107351484	107431040	q31.1	Laminin subunit beta-1 Precursor (Laminin B1 chain) [Source:UniProtKB/Swiss-Prot;Acc:P07942]
PNPLA8	7	107899235	107953804	q31.1	Calcium-independent phospholipase A2-gamma (EC 3.1.1.5)(Intracellular membrane-associated calcium-independent phospholipase A2 gamma)(iPLA2-gamma)(iPLA2-2)(Patatin-like phospholipase domain-containing protein 8)(PNPLA-gamma) [Source:UniProtKB/Swiss-Prot;Acc:Q9NP80]
NDUFA5	7	122968319	122985194	q31.32	NADH dehydrogenase [ubiquinone] 1 alpha subcomplex subunit 5 (NADH-ubiquinone oxidoreductase 13 kDa-B subunit)(Complex I-13kD-B)(CI-13kD-B)(Complex I subunit B13) [Source:UniProtKB/Swiss-Prot;Acc:Q16718]
NUP205	7	134893228	134984029	q33	Nuclear pore complex protein Nup205 (Nucleoporin Nup205)(205 kDa nucleoporin) [Source:UniProtKB/Swiss-Prot;Acc:Q92621]
ZYX	7	142788295	142798326	q34	Zyxin (Zyxin-2) [Source:UniProtKB/Swiss-Prot;Acc:Q15942]
ARHGEF5	7	143683366	143708657	q35	Rho guanine nucleotide exchange factor 5 (Guanine nucleotide regulatory protein TIM)(Oncogene TIM)(p60 TIM)(Transforming immortalized mammary oncogene) [Source:UniProtKB/Swiss-Prot;Acc:Q12774]
RHEB	7	150794032	150847943	q36.1	GTP-binding protein Rheb Precursor (Ras homolog enriched in brain) [Source:UniProtKB/Swiss-Prot;Acc:Q15382]
PCM1	8	17824646	17935562	p22	Pericentriolar material 1 protein (PCM-1)(hPCM-1) [Source:UniProtKB/Swiss-Prot;Acc:Q15154]
ASAH1	8	17958214	17986787	p22	Acid ceramidase Precursor (AC)(EC 3.5.1.23)(Acylsphingosine deacylase)(N-acylsphingosine amidohydrolase)(Putative 32 kDa heart protein)(PHP32) [Contains Acid ceramidase subunit alpha;Acid ceramidase subunit beta] [Source:UniProtKB/Swiss-Prot;Acc:Q13510]
PPP3CC	8	22354541	22454580	p21.3	Serine/threonine-protein phosphatase 2B catalytic subunit gamma isoform (EC 3.1.3.16)(Calmodulin-dependent calcineurin A subunit gamma isoform)(Calcineurin, testis-specific catalytic subunit)(CAM-PRP catalytic subunit) [Source:UniProtKB/Swiss-Prot;Acc:P48454]
INTS9	8	28681099	28803398	p21.1	Integrator complex subunit 9 (Int9)(Protein related to CPSF subunits of 74 kDa)(RC-74) [Source:UniProtKB/Swiss-Prot;Acc:Q9NV88]
RBPMS	8	30361486	30549276	p12	RNA-binding protein with multiple splicing (RBP-MS) [Source:UniProtKB/Swiss-Prot;Acc:Q93062]
GTF2E2	8	30555577	30635280	p12	Transcription initiation factor IIE subunit beta (TFIIE-beta)(General transcription factor IIE subunit 2) [Source:UniProtKB/Swiss-Prot;Acc:P29084]
LSM1	8	38140018	38153183	p12	U6 snRNA-associated Sm-like protein LSm1 (Cancer-associated Sm-like)(Small nuclear ribonuclear CaSm) [Source:UniProtKB/Swiss-Prot;Acc:O15116]
ADAM9	8	38973662	39081934	p11.23	ADAM 9 Precursor (EC 3.4.24.-)(A disintegrin and metalloproteinase domain 9)(Metalloprotease/disintegrin/cysteine-rich protein 9)(Myeloma cell metalloproteinase)(Meltrin-gamma)(Cellular disintegrin-related protein) [Source:UniProtKB/Swiss-Prot;Acc:Q13443]
PRKDC	8	48848222	49035296	q11.21	DNA-dependent protein kinase catalytic subunit (DNA-PK catalytic subunit)(DNA-PKcs)(EC 2.7.11.1)(DNPK1)(p460) [Source:UniProtKB/Swiss-Prot;Acc:P78527]
UBE2V2	8	49083548	49137003	q11.21	Ubiquitin-conjugating enzyme E2 variant 2 (MMS2)(Enterocyte differentiation-associated factor EDAF-1)(Enterocyte differentiation-promoting factor)(EDPF-1)(Vitamin D3-inducible protein)(DDVit 1) [Source:UniProtKB/Swiss-Prot;Acc:Q15819]
TMEM68	8	56813874	56848439	q12.1	transmembrane protein 68 [Source:RefSeq peptide;Acc:NP_689630]
LYN	8	56954948	57086493	q12.1	Tyrosine-protein kinase Lyn (EC 2.7.10.2) [Source:UniProtKB/Swiss-Prot;Acc:P07948]
NSMAF	8	59658624	59734940	q12.1	Protein FAN (Factor associated with neutral sphingomyelinase activation)(Factor associated with N-SMase activation) [Source:UniProtKB/Swiss-Prot;Acc:Q92636]
TRAM1	8	71648227	71683158	q13.3	Translocation-associated membrane protein 1 [Source:UniProtKB/Swiss-Prot;Acc:Q15629]
TERF1	8	74083661	74121378	q21.11	Telomeric repeat-binding factor 1 (TTAGGG repeat-binding factor 1)(NIMA-interacting protein 2)(Telomeric protein Pin2/TRF1) [Source:UniProtKB/Swiss-Prot;Acc:P54274]
TCEB1	8	75021184	75046959	q21.11	Transcription elongation factor B polypeptide 1 (RNA polymerase II transcription factor SIII subunit C)(SIII p15)(Elongin 15 kDa subunit)(Elongin-C)(EloC) [Source:UniProtKB/Swiss-Prot;Acc:Q15369]
IMPA1	8	82732751	82761115	q21.13	Inositol monophosphatase (EC 3.1.3.25)(Inositol-1(or 4)-monophosphatase)(IMPase)(IMP)(Lithium-sensitive myo-inositol monophosphatase A1) [Source:UniProtKB/Swiss-Prot;Acc:P29218]
RAD54B	8	95453365	95556489	q22.1	DNA repair and recombination protein RAD54B (EC 3.6.1.-)(RAD54 homolog B) [Source:UniProtKB/Swiss-Prot;Acc:Q9Y620]
LAPTM4B	8	98856985	98934002	q22.1	Lysosomal-associated transmembrane protein 4B (Lysosome-associated transmembrane protein 4-beta) [Source:UniProtKB/Swiss-Prot;Acc:Q86VI4]
HRSP12	8	99183743	99198594	q22.2	Ribonuclease UK114 (EC 3.1.-.-)(14.5 kDa translational inhibitor protein)(p14.5)(UK114 antigen homolog) [Source:UniProtKB/Swiss-Prot;Acc:P52758]
YWHAZ	8	101999980	102034745	q22.3	14-3-3 protein zeta/delta (Protein kinase C inhibitor protein 1)(KCIP-1) [Source:UniProtKB/Swiss-Prot;Acc:P63104]
ATP6V1C1	8	104102424	104154461	q22.3	V-type proton ATPase subunit C 1 (V-ATPase subunit C 1)(Vacuolar proton pump subunit C 1) [Source:UniProtKB/Swiss-Prot;Acc:P21283]
SQLE	8	126079901	126103707	q24.13	Squalene monooxygenase (EC 1.14.99.7)(Squalene epoxidase)(SE) [Source:UniProtKB/Swiss-Prot;Acc:Q14534]
NDRG1	8	134318596	134378680	q24.22	Protein NDRG1 (N-myc downstream-regulated gene 1 protein)(Differentiation-related gene 1 protein)(DRG-1)(Reducing agents and tunicamycin-responsive protein)(RTP)(Nickel-specific induction protein Cap43)(Rit42) [Source:UniProtKB/Swiss-Prot;Acc:Q92597]
EEF1D	8	144733041	144750726	q24.3	Elongation factor 1-delta (EF-1-delta)(Antigen NY-CO-4) [Source:UniProtKB/Swiss-Prot;Acc:P29692]
PUF60	8	144970537	144983471	q24.3	Poly(U)-binding-splicing factor PUF60 (60 kDa poly(U)-binding-splicing factor)(FUSE-binding protein-interacting repressor)(FBP-interacting repressor)(Siah-binding protein 1)(Siah-BP1)(Ro-binding protein 1)(RoBP1) [Source:UniProtKB/Swiss-Prot;Acc:Q9UHX1]
KANK1	9	460291	736105	p24.3	KN motif and ankyrin repeat domain-containing protein 1 (Ankyrin repeat domain-containing protein 15)(Kidney ankyrin repeat-containing protein) [Source:UniProtKB/Swiss-Prot;Acc:Q14678]
SMARCA2	9	2005342	2183624	p24.3	Probable global transcription activator SNF2L2 (EC 3.6.1.-)(ATP-dependent helicase SMARCA2)(SNF2-alpha)(SWI/SNF-related matrix-associated actin-dependent regulator of chromatin subfamily A member 2)(hBRM) [Source:UniProtKB/Swiss-Prot;Acc:P51531]
NFIB	9	14071847	14388630	p22.3	Nuclear factor 1 B-type (Nuclear factor 1/B)(NF1-B)(NFI-B)(NF-I/B)(CCAAT-box-binding transcription factor)(CTF)(TGGCA-binding protein) [Source:UniProtKB/Swiss-Prot;Acc:O00712]
DNAJA1	9	33015242	33029277	p13.3	DnaJ homolog subfamily A member 1 (Heat shock 40 kDa protein 4)(DnaJ protein homolog 2)(HDJ-2)(HSJ-2)(HSDJ) [Source:UniProtKB/Swiss-Prot;Acc:P31689]
B4GALT1	9	33100642	33157236	p13.3	Beta-1,4-galactosyltransferase 1 (Beta-1,4-GalTase 1)(Beta4Gal-T1)(b4Gal-T1)(EC 2.4.1.-)(UDP-galactose:beta-N-acetylglucosamine beta-1,4-galactosyltransferase 1)(UDP-Gal:beta-GlcNAc beta-1,4-galactosyltransferase 1) [Includes Lactose synthase A protein(EC 2.4.1.22);N-acetyllactosamine synthase(EC 2.4.1.90)(Nal synthetase);Beta-N-acetylglucosaminylglycopeptide beta-1,4-galactosyltransferase(EC 2.4…
NFX1	9	33280510	33361154	p13.3	Transcriptional repressor NF-X1 (EC 6.3.2.-)(Nuclear transcription factor, X box-binding protein 1) [Source:UniProtKB/Swiss-Prot;Acc:Q12986]
GALT	9	34636635	34640571	p13.3	Galactose-1-phosphate uridylyltransferase (Gal-1-P uridylyltransferase)(EC 2.7.7.12)(UDP-glucose--hexose-1-phosphate uridylyltransferase) [Source:UniProtKB/Swiss-Prot;Acc:P07902]
VCP	9	35046904	35062598	p13.3	Transitional endoplasmic reticulum ATPase (TER ATPase)(15S Mg(2+)-ATPase p97 subunit)(Valosin-containing protein)(VCP) [Source:UniProtKB/Swiss-Prot;Acc:P55072]
ZBTB5	9	37428111	37455396	p13.2	Zinc finger and BTB domain-containing protein 5 [Source:UniProtKB/Swiss-Prot;Acc:O15062]
WDR32	9	37790790	37857663	p13.2	WD repeat-containing protein 32 [Source:UniProtKB/Swiss-Prot;Acc:Q5QP82]
ANXA1	9	74956601	74975129	q21.13	Annexin A1 (Annexin-1)(Annexin I)(Lipocortin I)(Calpactin II)(Chromobindin-9)(p35)(Phospholipase A2 inhibitory protein) [Source:UniProtKB/Swiss-Prot;Acc:P04083]
C9orf95	9	76858809	76892953	q21.13	Nicotinamide riboside kinase 1 (NmR-K 1)(NRK 1)(EC 2.7.1.22)(Ribosylnicotinamide kinase 1)(RNK 1)(Nicotinic acid riboside kinase 1)(EC 2.7.1.n4)(Ribosylnicotinic acid kinase 1) [Source:UniProtKB/Swiss-Prot;Acc:Q9NWW6]
IARS	9	94012446	94095819	q22.31	Isoleucyl-tRNA synthetase, cytoplasmic (EC 6.1.1.5)(Isoleucine--tRNA ligase)(IleRS)(IRS) [Source:UniProtKB/Swiss-Prot;Acc:P41252]
ANP32B	9	99785310	99818046	q22.33	Acidic leucine-rich nuclear phosphoprotein 32 family member B (Acidic protein rich in leucines)(PHAPI2)(Silver-stainable protein SSP29) [Source:UniProtKB/Swiss-Prot;Acc:Q92688]
RAD23B	9	109085365	109134291	q31.2	UV excision repair protein RAD23 homolog B (hHR23B)(XP-C repair-complementing complex 58 kDa protein)(p58) [Source:UniProtKB/Swiss-Prot;Acc:P54727]
TXN	9	112046121	112058608	q31.3	Thioredoxin (Trx)(ATL-derived factor)(ADF)(Surface-associated sulphydryl protein)(SASP) [Source:UniProtKB/Swiss-Prot;Acc:P10599]
PSMD5	9	122617595	122645027	q33.2	26S proteasome non-ATPase regulatory subunit 5 (26S proteasome subunit S5B)(26S protease subunit S5 basic) [Source:UniProtKB/Swiss-Prot;Acc:Q16401]
STOM	9	123141178	123172366	q33.2	Erythrocyte band 7 integral membrane protein (Stomatin)(Protein 7.2b) [Source:UniProtKB/Swiss-Prot;Acc:P27105]
PSMB7	9	126155566	126217542	q33.3	Proteasome subunit beta type-7 Precursor (EC 3.4.25.1)(Proteasome subunit Z)(Macropain chain Z)(Multicatalytic endopeptidase complex chain Z) [Source:UniProtKB/Swiss-Prot;Acc:Q99436]
RPL35	9	126659979	126664061	q33.3	60S ribosomal protein L35 [Source:UniProtKB/Swiss-Prot;Acc:P42766]
RPL12	9	129249776	129253507	q33.3	60S ribosomal protein L12 [Source:UniProtKB/Swiss-Prot;Acc:P30050]
SET	9	130485996	130498488	q34.11	Protein SET (Phosphatase 2A inhibitor I2PP2A)(I-2PP2A)(Template-activating factor I)(TAF-I)(HLA-DR-associated protein II)(PHAPII)(Inhibitor of granzyme A-activated DNase)(IGAAD) [Source:UniProtKB/Swiss-Prot;Acc:Q01105]
PPP2R4	9	130913050	130951046	q34.11	Serine/threonine-protein phosphatase 2A regulatory subunit B' (PP2A, subunit B', PR53 isoform)(Phosphotyrosyl phosphatase activator)(PTPA) [Source:UniProtKB/Swiss-Prot;Acc:Q15257]
ASB6	9	131436704	131444265	q34.11	Ankyrin repeat and SOCS box protein 6 (ASB-6) [Source:UniProtKB/Swiss-Prot;Acc:Q9NWX5]
GTF3C5	9	134888454	134923709	q34.13	General transcription factor 3C polypeptide 5 (Transcription factor IIIC subunit epsilon)(TF3C-epsilon)(TFIIIC 63 kDa subunit)(TFIIIC63) [Source:UniProtKB/Swiss-Prot;Acc:Q9Y5Q8]
SURF1	9	135208487	135213182	q34.2	Surfeit locus protein 1 [Source:UniProtKB/Swiss-Prot;Acc:Q15526]
KIAA0649	9	137510746	137520560	q34.3	Protein KIAA0649 [Source:UniProtKB/Swiss-Prot;Acc:Q5T8A7]
MRPS2	9	137531651	137536340	q34.3	28S ribosomal protein S2, mitochondrial (S2mt)(MRP-S2) [Source:UniProtKB/Swiss-Prot;Acc:Q9Y399]
CAMSAP1	9	137840154	137938895	q34.3	Calmodulin-regulated spectrin-associated protein 1 [Source:UniProtKB/Swiss-Prot;Acc:Q5T5Y3]
INPP5E	9	138442896	138454077	q34.3	72 kDa inositol polyphosphate 5-phosphatase (EC 3.1.3.36)(Phosphatidylinositol-4,5-bisphosphate 5-phosphatase)(Phosphatidylinositol polyphosphate 5-phosphatase type IV) [Source:UniProtKB/Swiss-Prot;Acc:Q9NRR6]
WDR37	10	1085478	1168237	p15.3	WD repeat-containing protein 37 [Source:UniProtKB/Swiss-Prot;Acc:Q9Y2I8]
GDI2	10	5847192	5924101	p15.1	Rab GDP dissociation inhibitor beta (Rab GDI beta)(Guanosine diphosphate dissociation inhibitor 2)(GDI-2) [Source:UniProtKB/Swiss-Prot;Acc:P50395]
ATP5C1	10	7870099	7889764	p14	ATP synthase subunit gamma, mitochondrial Precursor (F-ATPase gamma subunit) [Source:UniProtKB/Swiss-Prot;Acc:P36542]
TAF3	10	7900507	8096720	p14	Transcription initiation factor TFIID subunit 3 (TBP-associated factor 3)(Transcription initiation factor TFIID 140 kDa subunit)(140 kDa TATA box-binding protein-associated factor)(TAF140)(TAFII140) [Source:UniProtKB/Swiss-Prot;Acc:Q5VWG9]
CDC123	10	12277971	12332593	p14	Cell division cycle protein 123 homolog (Protein D123)(HT-1080)(PZ32) [Source:UniProtKB/Swiss-Prot;Acc:O75794]
SEPHS1	10	13399430	13430286	p13	Selenide, water dikinase 1 (EC 2.7.9.3)(Selenophosphate synthetase 1)(Selenium donor protein 1) [Source:UniProtKB/Swiss-Prot;Acc:P49903]
STAM	10	17726130	17797913	p12.33	Signal transducing adapter molecule 1 (STAM-1) [Source:UniProtKB/Swiss-Prot;Acc:Q92783]
ITGB1	10	33229326	33287204	p11.22	Integrin beta-1 Precursor (Fibronectin receptor subunit beta)(Integrin VLA-4 subunit beta)(CD29 antigen) [Source:UniProtKB/Swiss-Prot;Acc:P05556]
DDX21	10	70385898	70414285	q21.3	Nucleolar RNA helicase 2 (EC 3.6.1.-)(Nucleolar RNA helicase II)(Nucleolar RNA helicase Gu)(RH II/Gu)(Gu-alpha)(DEAD box protein 21) [Source:UniProtKB/Swiss-Prot;Acc:Q9NR30]
DNAJB12	10	73762594	73784875	q22.1	DnaJ homolog subfamily B member 12 [Source:UniProtKB/Swiss-Prot;Acc:Q9NXW2]
P4HA1	10	74436981	74526630	q22.1	Prolyl 4-hydroxylase subunit alpha-1 Precursor (EC 1.14.11.2)(4-PH alpha-1)(Procollagen-proline,2-oxoglutarate-4-dioxygenase subunit alpha-1) [Source:UniProtKB/Swiss-Prot;Acc:P13674]
VCL	10	75427878	75549916	q22.2	Vinculin (Metavinculin) [Source:UniProtKB/Swiss-Prot;Acc:P18206]
VDAC2	10	76640569	76661208	q22.2	Voltage-dependent anion-selective channel protein 2 (VDAC-2)(hVDAC2)(Outer mitochondrial membrane protein porin 2) [Source:UniProtKB/Swiss-Prot;Acc:P45880]
PCGF5	10	92912755	93034000	q23.32	Polycomb group RING finger protein 5 (RING finger protein 159) [Source:UniProtKB/Swiss-Prot;Acc:Q86SE9]
ALDH18A1	10	97355677	97406557	q23.33	Delta-1-pyrroline-5-carboxylate synthetase (P5CS)(Aldehyde dehydrogenase family 18 member A1) [Includes Glutamate 5-kinase(GK)(EC 2.7.2.11)(Gamma-glutamyl kinase);Gamma-glutamyl phosphate reductase(GPR)(EC 1.2.1.41)(Glutamate-5-semialdehyde dehydrogenase)(Glutamyl-gamma-semialdehyde dehydrogenase)] [Source:UniProtKB/Swiss-Prot;Acc:P54886]
PDCD4	10	112621586	112649753	q25.2	Programmed cell death protein 4 (Nuclear antigen H731-like)(Neoplastic transformation inhibitor protein)(Protein 197/15a) [Source:UniProtKB/Swiss-Prot;Acc:Q53EL6]
BUB3	10	124903860	124914869	q26.13	Mitotic checkpoint protein BUB3 [Source:UniProtKB/Swiss-Prot;Acc:O43684]
CTBP2	10	126666408	126839093	q26.13	C-terminal-binding protein 2 (CtBP2) [Source:UniProtKB/Swiss-Prot;Acc:P56545]
MKI67	10	129784913	129814645	q26.2	Antigen KI-67 [Source:UniProtKB/Swiss-Prot;Acc:P46013]
IFITM2	11	298163	299395	p15.5	Interferon-induced transmembrane protein 2 (Interferon-inducible protein 1-8D) [Source:UniProtKB/Swiss-Prot;Acc:Q01629]
RPLP2	11	799936	802876	p15.5	60S acidic ribosomal protein P2 (Renal carcinoma antigen NY-REN-44) [Source:UniProtKB/Swiss-Prot;Acc:P05387]
CD81	11	2355123	2375225	p15.5	CD81 antigen (26 kDa cell surface protein TAPA-1)(Target of the antiproliferative antibody 1)(Tetraspanin-28)(Tspan-28)(CD81 antigen) [Source:UniProtKB/Swiss-Prot;Acc:P60033]
KCNQ1	11	2422797	2826915	p15.5	Potassium voltage-gated channel subfamily KQT member 1 (Voltage-gated potassium channel subunit Kv7.1)(IKs producing slow voltage-gated potassium channel subunit alpha KvLQT1)(KQT-like 1) [Source:UniProtKB/Swiss-Prot;Acc:P51787]
STIM1	11	3833509	4071013	p15.4	Stromal interaction molecule 1 Precursor [Source:UniProtKB/Swiss-Prot;Acc:Q13586]
SMPD1	11	6368231	6372801	p15.4	Sphingomyelin phosphodiesterase Precursor (EC 3.1.4.12)(Acid sphingomyelinase)(aSMase) [Source:UniProtKB/Swiss-Prot;Acc:P17405]
TMEM41B	11	9258780	9292872	p15.4	Transmembrane protein 41B [Source:UniProtKB/Swiss-Prot;Acc:Q5BJD5]
TSG101	11	18458436	18505065	p15.1	Tumor susceptibility gene 101 protein (ESCRT-I complex subunit TSG101) [Source:UniProtKB/Swiss-Prot;Acc:Q99816]
CSTF3	11	33062713	33139613	p13	Cleavage stimulation factor 77 kDa subunit (CSTF 77 kDa subunit)(CstF-77)(CF-1 77 kDa subunit) [Source:UniProtKB/Swiss-Prot;Acc:Q12996]
CAPRIN1	11	34029806	34080733	p13	Caprin-1 (Cytoplasmic activation- and proliferation-associated protein 1)(GPI-anchored membrane protein 1)(GPI-anchored protein p137)(GPI-p137)(p137GPI)(Cell cycle associated protein 1)(Membrane component chromosome 11 surface marker 1) [Source:UniProtKB/Swiss-Prot;Acc:Q14444]
CAT	11	34417054	34450176	p13	Catalase (EC 1.11.1.6) [Source:UniProtKB/Swiss-Prot;Acc:P04040]
PDHX	11	34894695	34974092	p13	Pyruvate dehydrogenase protein X component, mitochondrial Precursor (Dihydrolipoamide dehydrogenase-binding protein of pyruvate dehydrogenase complex)(Lipoyl-containing pyruvate dehydrogenase complex component X)(E3-binding protein)(E3BP)(proX) [Source:UniProtKB/Swiss-Prot;Acc:O00330]
API5L1	11	43290109	43322655	p12	Apoptosis inhibitor 5 (API-5)(Fibroblast growth factor 2-interacting factor)(FIF)(Protein XAGL)(Antiapoptosis clone 11 protein)(AAC-11)(Cell migration-inducing gene 8 protein) [Source:UniProtKB/Swiss-Prot;Acc:Q9BZZ5]
PSMC3	11	47396896	47404600	p11.2	26S protease regulatory subunit 6A (Proteasome 26S subunit ATPase 3)(TAT-binding protein 1)(TBP-1)(Proteasome subunit P50) [Source:UniProtKB/Swiss-Prot;Acc:P17980]
NDUFS3	11	47557208	47562689	p11.2	NADH dehydrogenase [ubiquinone] iron-sulfur protein 3, mitochondrial Precursor (EC 1.6.5.3)(EC 1.6.99.3)(NADH-ubiquinone oxidoreductase 30 kDa subunit)(Complex I-30kD)(CI-30kD) [Source:UniProtKB/Swiss-Prot;Acc:O75489]
PATL1	11	59160770	59182996	q12.1	Protein PAT1 homolog 1 (PAT1-like protein 1) [Source:UniProtKB/Swiss-Prot;Acc:Q86TB9]
FADS1	11	61323679	61340886	q12.2	Fatty acid desaturase 1 (EC 1.14.19.-)(Delta(5) fatty acid desaturase)(Delta(5) desaturase)(D5D) [Source:UniProtKB/Swiss-Prot;Acc:O60427]
EEF1G	11	62083651	62106622	q12.3	Elongation factor 1-gamma (EF-1-gamma)(eEF-1B gamma) [Source:UniProtKB/Swiss-Prot;Acc:P26641]
SF3B2	11	65576392	65592958	q13.1	Splicing factor 3B subunit 2 (Pre-mRNA-splicing factor SF3b 145 kDa subunit)(SF3b145)(SF3b150)(Spliceosome-associated protein 145)(SAP 145) [Source:UniProtKB/Swiss-Prot;Acc:Q13435]
PPFIA1	11	69794471	69908148	q13.3	Liprin-alpha-1 (Protein tyrosine phosphatase receptor type f polypeptide-interacting protein alpha-1)(PTPRF-interacting protein alpha-1)(LAR-interacting protein 1)(LIP.1) [Source:UniProtKB/Swiss-Prot;Acc:Q13136]
PAK1	11	76710709	76862581	q14.1	Serine/threonine-protein kinase PAK 1 (EC 2.7.11.1)(p21-activated kinase 1)(PAK-1)(p65-PAK)(Alpha-PAK) [Source:UniProtKB/Swiss-Prot;Acc:Q13153]
PICALM	11	85346379	85457787	q14.2	Phosphatidylinositol-binding clathrin assembly protein (Clathrin assembly lymphoid myeloid leukemia protein) [Source:UniProtKB/Swiss-Prot;Acc:Q13492]
EED	11	85633463	85667426	q14.2	Polycomb protein EED (hEED)(WD protein associating with integrin cytoplasmic tails 1)(WAIT-1) [Source:UniProtKB/Swiss-Prot;Acc:O75530]
BIRC2	11	101723176	101754604	q22.2	Baculoviral IAP repeat-containing protein 2 (Inhibitor of apoptosis protein 2)(HIAP-2)(HIAP2)(C-IAP1)(TNFR2-TRAF-signaling complex protein 2)(IAP homolog B)(RING finger protein 48) [Source:UniProtKB/Swiss-Prot;Acc:Q13490]
ATM	11	107598769	107745036	q22.3	Serine-protein kinase ATM (EC 2.7.11.1)(Ataxia telangiectasia mutated)(A-T, mutated) [Source:UniProtKB/Swiss-Prot;Acc:Q13315]
TTC12	11	112690461	112759476	q23.1	Tetratricopeptide repeat protein 12 (TPR repeat protein 12) [Source:UniProtKB/Swiss-Prot;Acc:Q9H892]
ZW10	11	113109123	113149635	q23.2	Centromere/kinetochore protein zw10 homolog [Source:UniProtKB/Swiss-Prot;Acc:O43264]
MLL	11	117812415	117901146	q23.3	Histone-lysine N-methyltransferase HRX (EC 2.1.1.43)(Zinc finger protein HRX)(ALL-1)(Trithorax-like protein)(Lysine N-methyltransferase 2A)(CXXC-type zinc finger protein 7) [Source:UniProtKB/Swiss-Prot;Acc:Q03164]
ARCN1	11	117948321	117978852	q23.3	Coatomer subunit delta (Delta-coat protein)(Delta-COP)(Archain) [Source:UniProtKB/Swiss-Prot;Acc:P48444]
CBL	11	118582200	118684066	q23.3	E3 ubiquitin-protein ligase CBL (EC 6.3.2.-)(Signal transduction protein CBL)(Proto-oncogene c-CBL)(Casitas B-lineage lymphoma proto-oncogene)(RING finger protein 55) [Source:UniProtKB/Swiss-Prot;Acc:P22681]
SORL1	11	120828130	121005597	q24.1	Sortilin-related receptor Precursor (Sorting protein-related receptor containing LDLR class A repeats)(SorLA)(SorLA-1)(Low-density lipoprotein receptor relative with 11 ligand-binding repeats)(LDLR relative with 11 ligand-binding repeats)(LR11) [Source:UniProtKB/Swiss-Prot;Acc:Q92673]
EI24	11	124944508	124959784	q24.2	Etoposide-induced protein 2.4 homolog (p53-induced gene 8 protein) [Source:UniProtKB/Swiss-Prot;Acc:O14681]
ST3GAL4	11	125730789	125815743	q24.2	CMP-N-acetylneuraminate-beta-galactosamide-alpha-2,3-sialyltransferase (Beta-galactoside alpha-2,3-sialyltransferase)(EC 2.4.99.-)(Alpha 2,3-sialyltransferase IV)(Alpha 2,3-ST)(Gal-NAc6S)(STZ)(SIAT4-C)(ST3Gal III)(SAT-3)(ST-4) [Source:UniProtKB/Swiss-Prot;Acc:Q11206]
APLP2	11	129445011	129519910	q24.3	Amyloid-like protein 2 Precursor (Amyloid protein homolog)(APPH)(CDEI box-binding protein)(CDEBP) [Source:UniProtKB/Swiss-Prot;Acc:Q06481]
ZNF384	12	6645904	6668930	p13.31	Zinc finger protein 384 (Nuclear matrix transcription factor 4)(Nuclear matrix protein 4)(Trinucleotide repeat-containing gene 1 protein)(CAG repeat protein 1)(CAS-interacting zinc finger protein) [Source:UniProtKB/Swiss-Prot;Acc:Q8TF68]
MLF2	12	6727431	6732530	p13.31	Myeloid leukemia factor 2 (Myelodysplasia-myeloid leukemia factor 2) [Source:UniProtKB/Swiss-Prot;Acc:Q15773]
PHB2	12	6945109	6950152	p13.31	Prohibitin-2 (B-cell receptor-associated protein BAP37)(Repressor of estrogen receptor activity)(D-prohibitin) [Source:UniProtKB/Swiss-Prot;Acc:Q99623]
CSDA	12	10742956	10767178	p13.2	DNA-binding protein A (Cold shock domain-containing protein A)(Single-strand DNA-binding protein NF-GMB) [Source:UniProtKB/Swiss-Prot;Acc:P16989]
ETV6	12	11694055	11939588	p13.2	Transcription factor ETV6 (ETS translocation variant 6)(ETS-related protein Tel1)(Tel) [Source:UniProtKB/Swiss-Prot;Acc:P41212]
LDHB	12	21679543	21702043	p12.1	L-lactate dehydrogenase B chain (LDH-B)(EC 1.1.1.27)(LDH heart subunit)(LDH-H)(Renal carcinoma antigen NY-REN-46) [Source:UniProtKB/Swiss-Prot;Acc:P07195]
DDX11	12	31118046	31148999	p11.21	Probable ATP-dependent RNA helicase DDX11 (EC 3.6.1.-)(DEAD/H box protein 11)(CHL1-related protein 1)(hCHLR1)(Keratinocyte growth factor-regulated gene 2 protein)(KRG-2) [Source:UniProtKB/Swiss-Prot;Acc:Q96FC9]
SLC11A2	12	49661776	49708275	q13.13	Natural resistance-associated macrophage protein 2 (NRAMP 2)(Divalent metal transporter 1)(DMT1) [Source:UniProtKB/Swiss-Prot;Acc:P49281]
PCBP2	12	52132161	52159872	q13.13	Poly(rC)-binding protein 2 (Alpha-CP2)(hnRNP-E2) [Source:UniProtKB/Swiss-Prot;Acc:Q15366]
CDK2	12	54646826	54652832	q13.2	Cell division protein kinase 2 (EC 2.7.11.22)(p33 protein kinase) [Source:UniProtKB/Swiss-Prot;Acc:P24941]
SMARCC2	12	54843034	54869618	q13.2	SWI/SNF complex subunit SMARCC2 (SWI/SNF-related matrix-associated actin-dependent regulator of chromatin subfamily C member 2)(SWI/SNF complex 170 kDa subunit)(BRG1-associated factor 170) [Source:UniProtKB/Swiss-Prot;Acc:Q8TAQ2]
MARS	12	56168118	56196700	q13.3	Methionyl-tRNA synthetase, cytoplasmic (EC 6.1.1.10)(Methionine--tRNA ligase)(MetRS) [Source:UniProtKB/Swiss-Prot;Acc:P56192]
CDK4	12	56428272	56432431	q14.1	Cell division protein kinase 4 (EC 2.7.11.22)(Cyclin-dependent kinase 4)(PSK-J3) [Source:UniProtKB/Swiss-Prot;Acc:P11802]
NAP1L1	12	74726227	74764717	q21.2	Nucleosome assembly protein 1-like 1 (NAP-1-related protein)(hNRP) [Source:UniProtKB/Swiss-Prot;Acc:P55209]
UBE2N	12	92326221	92360157	q22	Ubiquitin-conjugating enzyme E2 N (EC 6.3.2.19)(Ubiquitin-protein ligase N)(Ubiquitin carrier protein N)(Ubc13)(Bendless-like ubiquitin-conjugating enzyme) [Source:UniProtKB/Swiss-Prot;Acc:P61088]
SNRPF	12	94776840	94784364	q22	Small nuclear ribonucleoprotein F (snRNP-F)(Sm protein F)(Sm-F)(SmF) [Source:UniProtKB/Swiss-Prot;Acc:P62306]
SLC25A3	12	97511534	97519906	q23.1	Phosphate carrier protein, mitochondrial Precursor (Phosphate transport protein)(PTP)(Solute carrier family 25 member 3) [Source:UniProtKB/Swiss-Prot;Acc:Q00325]
HSP90B1	12	102848290	102865809	q23.3	Endoplasmin Precursor (Heat shock protein 90 kDa beta member 1)(94 kDa glucose-regulated protein)(GRP94)(gp96 homolog)(Tumor rejection antigen 1) [Source:UniProtKB/Swiss-Prot;Acc:P14625]
TDG	12	102883741	102906785	q23.3	G/T mismatch-specific thymine DNA glycosylase (EC 3.2.2.-) [Source:UniProtKB/Swiss-Prot;Acc:Q13569]
NFYB	12	103034988	103056170	q23.3	Nuclear transcription factor Y subunit beta (Nuclear transcription factor Y subunit B)(NF-YB)(CAAT-box DNA-binding protein subunit B) [Source:UniProtKB/Swiss-Prot;Acc:P25208]
PWP1	12	106603720	106630387	q23.3	Periodic tryptophan protein 1 homolog (Keratinocyte protein IEF SSP 9502) [Source:UniProtKB/Swiss-Prot;Acc:Q13610]
ISCU	12	107480512	107487272	q23.3	Iron-sulfur cluster assembly enzyme ISCU, mitochondrial Precursor (NifU-like N-terminal domain-containing protein)(NifU-like protein) [Source:UniProtKB/Swiss-Prot;Acc:Q9H1K1]
UNG	12	108019798	108033181	q24.11	Uracil-DNA glycosylase (UDG)(EC 3.2.2.-) [Source:UniProtKB/Swiss-Prot;Acc:P13051]
ANKRD13A	12	108921618	108961614	q24.11	Ankyrin repeat domain-containing protein 13A (Protein KE03) [Source:UniProtKB/Swiss-Prot;Acc:Q8IZ07]
PPP1CC	12	109642127	109665069	q24.11	Serine/threonine-protein phosphatase PP1-gamma catalytic subunit (PP-1G)(EC 3.1.3.16)(Protein phosphatase 1C catalytic subunit) [Source:UniProtKB/Swiss-Prot;Acc:P36873]
ATXN2	12	110374401	110521863	q24.12	Ataxin-2 (Spinocerebellar ataxia type 2 protein)(Trinucleotide repeat-containing gene 13 protein) [Source:UniProtKB/Swiss-Prot;Acc:Q99700]
BRAP	12	110566272	110608122	q24.12	BRCA1-associated protein (EC 6.3.2.-)(BRAP2)(Impedes mitogenic signal propagation)(IMP)(RING finger protein 52)(Renal carcinoma antigen NY-REN-63) [Source:UniProtKB/Swiss-Prot;Acc:Q7Z569]
COX6A1	12	119360287	119362915	q24.31	Cytochrome c oxidase polypeptide 6A1, mitochondrial Precursor (Cytochrome c oxidase polypeptide VIa-liver) [Source:UniProtKB/Swiss-Prot;Acc:P12074]
DYNLL1	12	119392043	119420680	q24.31	Dynein light chain 1, cytoplasmic (Dynein light chain LC8-type 1)(8 kDa dynein light chain)(DLC8)(Protein inhibitor of neuronal nitric oxide synthase)(PIN) [Source:UniProtKB/Swiss-Prot;Acc:P63167]
AC069234.35-2	12	119685419	119826534	q24.31	Signal peptide peptidase-like 3 (SPP-like 3 protein)(EC 3.4.23.-)(Intramembrane protease 2)(IMP2)(Presenilin-like protein 4) [Source:UniProtKB/Swiss-Prot;Acc:Q8TCT6]
TMED2	12	122635029	122648634	q24.31	Transmembrane emp24 domain-containing protein 2 Precursor (Membrane protein p24A) [Source:UniProtKB/Swiss-Prot;Acc:Q15363]
UBC	12	123962147	123965530	q24.31	Ubiquitin [Source:UniProtKB/Swiss-Prot;Acc:P62988]
ZMYM2	13	19430810	19561253	q12.11	Zinc finger MYM-type protein 2 (Zinc finger protein 198)(Fused in myeloproliferative disorders protein)(Rearranged in atypical myeloproliferative disorder protein) [Source:UniProtKB/Swiss-Prot;Acc:Q9UBW7]
SLC7A1	13	28981552	29067721	q12.3	High affinity cationic amino acid transporter 1 (CAT-1)(CAT1)(System Y+ basic amino acid transporter)(Solute carrier family 7 member 1)(Ecotropic retroviral leukemia receptor homolog)(Ecotropic retrovirus receptor homolog)(ERR) [Source:UniProtKB/Swiss-Prot;Acc:P30825]
UBL3	13	29236546	29322715	q12.3	Ubiquitin-like protein 3 Precursor (Membrane-anchored ubiquitin-fold protein)(MUB)(HsMUB)(Protein HCG-1) [Source:UniProtKB/Swiss-Prot;Acc:O95164]
RFXAP	13	36291339	36301740	q13.3	Regulatory factor X-associated protein (RFX-associated protein)(RFX DNA-binding complex 36 kDa subunit) [Source:UniProtKB/Swiss-Prot;Acc:O00287]
UCHL3	13	75021928	75078067	q22.2	Ubiquitin carboxyl-terminal hydrolase isozyme L3 (UCH-L3)(EC 3.4.19.12)(Ubiquitin thioesterase L3) [Source:UniProtKB/Swiss-Prot;Acc:P15374]
LMO7	13	75092571	75343063	q22.2	LIM domain only protein 7 (LOMP)(F-box only protein 20) [Source:UniProtKB/Swiss-Prot;Acc:Q8WWI1]
NDFIP2	13	78953288	79028211	q31.1	NEDD4 family-interacting protein 2 (NEDD4 WW domain-binding protein 5A)(Putative MAPK-activating protein PM04/PM05/PM06/PM07)(Putative NF-kappa-B-activating protein 413) [Source:UniProtKB/Swiss-Prot;Acc:Q9NV92]
HNRNPC	14	20747135	20807478	q11.2	Heterogeneous nuclear ribonucleoproteins C1/C2 (hnRNP C1 / hnRNP C2) [Source:UniProtKB/Swiss-Prot;Acc:P07910]
DAD1	14	22103647	22127970	q11.2	Dolichyl-diphosphooligosaccharide--protein glycosyltransferase subunit DAD1 (Oligosaccharyl transferase subunit DAD1)(EC 2.4.1.119)(Defender against cell death 1)(DAD-1) [Source:UniProtKB/Swiss-Prot;Acc:P61803]
PSME2	14	23682414	23685695	q12	Proteasome activator complex subunit 2 (Proteasome activator 28 subunit beta)(PA28beta)(PA28b)(Activator of multicatalytic protease subunit 2)(11S regulator complex subunit beta)(REG-beta) [Source:UniProtKB/Swiss-Prot;Acc:Q9UL46]
NEDD8	14	23755897	23771412	q12	NEDD8 Precursor (Ubiquitin-like protein Nedd8)(Neddylin)(Neural precursor cell expressed developmentally down-regulated protein 8)(NEDD-8) [Source:UniProtKB/Swiss-Prot;Acc:Q15843]
TINF2	14	23778693	23781664	q12	TERF1-interacting nuclear factor 2 (TRF1-interacting nuclear protein 2) [Source:UniProtKB/Swiss-Prot;Acc:Q9BSI4]
PSMA6	14	34831325	34856424	q13.2	Proteasome subunit alpha type-6 (EC 3.4.25.1)(Proteasome iota chain)(Macropain iota chain)(Multicatalytic endopeptidase complex iota chain)(27 kDa prosomal protein)(PROS-27)(p27K) [Source:UniProtKB/Swiss-Prot;Acc:P60900]
SOS2	14	49653596	49767849	q22.1	Son of sevenless homolog 2 (SOS-2) [Source:UniProtKB/Swiss-Prot;Acc:Q07890]
PYGL	14	50441687	50480984	q22.1	Glycogen phosphorylase, liver form (EC 2.4.1.1) [Source:UniProtKB/Swiss-Prot;Acc:P06737]
PSMC6	14	52243668	52264463	q22.1	26S protease regulatory subunit S10B (Proteasome 26S subunit ATPase 6)(Proteasome subunit p42) [Source:UniProtKB/Swiss-Prot;Acc:P62333]
MUDENG	14	56805380	56826544	q23.1	Uncharacterized protein C14orf108 (Putative HIV-1 infection-related protein) [Source:UniProtKB/Swiss-Prot;Acc:Q9H0R1]
PPM1A	14	59782223	59829813	q23.1	Protein phosphatase 1A (EC 3.1.3.16)(Protein phosphatase 2C isoform alpha)(PP2C-alpha)(IA) [Source:UniProtKB/Swiss-Prot;Acc:P35813]
HIF1A	14	61231992	61284729	q23.2	Hypoxia-inducible factor 1 alpha (HIF-1 alpha)(HIF1 alpha)(ARNT-interacting protein)(Member of PAS protein 1)(Basic-helix-loop-helix-PAS protein MOP1) [Source:UniProtKB/Swiss-Prot;Acc:Q16665]
ZBTB1	14	64040456	64070161	q23.3	Zinc finger and BTB domain-containing protein 1 [Source:UniProtKB/Swiss-Prot;Acc:Q9Y2K1]
EIF2S1	14	66896787	66922986	q23.3	Eukaryotic translation initiation factor 2 subunit 1 (Eukaryotic translation initiation factor 2 subunit alpha)(eIF-2-alpha)(EIF-2alpha)(EIF-2A) [Source:UniProtKB/Swiss-Prot;Acc:P05198]
RDH11	14	67213274	67232213	q24.1	Retinol dehydrogenase 11 (EC 1.1.1.-)(Retinal reductase 1)(RalR1)(Prostate short-chain dehydrogenase/reductase 1)(Androgen-regulated short-chain dehydrogenase/reductase 1)(HCV core-binding protein HCBP12) [Source:UniProtKB/Swiss-Prot;Acc:Q8TC12]
ACTN1	14	68410793	68515763	q24.1	Alpha-actinin-1 (Alpha-actinin cytoskeletal isoform)(Non-muscle alpha-actinin-1)(F-actin cross-linking protein) [Source:UniProtKB/Swiss-Prot;Acc:P12814]
SYNJ2BP	14	69907901	69953497	q24.2	Synaptojanin-2-binding protein (Mitochondrial outer membrane protein 25) [Source:UniProtKB/Swiss-Prot;Acc:P57105]
ZNF410	14	73423327	73468733	q24.3	Zinc finger protein 410 (Zinc finger protein APA-1)(Another partner for ARF 1) [Source:UniProtKB/Swiss-Prot;Acc:Q86VK4]
COQ6	14	73486396	73499564	q24.3	Ubiquinone biosynthesis monooxygenase COQ6 (EC 1.14.13.-) [Source:UniProtKB/Swiss-Prot;Acc:Q9Y2Z9]
EIF2B2	14	74539365	74546045	q24.3	Translation initiation factor eIF-2B subunit beta (eIF-2B GDP-GTP exchange factor subunit beta)(S20I15)(S20III15) [Source:UniProtKB/Swiss-Prot;Acc:P49770]
PSMC1	14	89792647	89808719	q32.11	26S protease regulatory subunit 4 (P26s4)(Proteasome 26S subunit ATPase 1) [Source:UniProtKB/Swiss-Prot;Acc:P62191]
MARK3	14	102921524	103039917	q32.32	MAP/microtubule affinity-regulating kinase 3 (EC 2.7.11.1)(Cdc25C-associated protein kinase 1)(C-TAK1)(cTAK1)(Serine/threonine-protein kinase p78)(Ser/Thr protein kinase PAR-1)(Protein kinase STK10) [Source:UniProtKB/Swiss-Prot;Acc:P27448]
CYFIP1	15	20444104	20555043	q11.2	Cytoplasmic FMR1-interacting protein 1 (Specifically Rac1-associated protein 1)(Sra-1)(p140sra-1) [Source:UniProtKB/Swiss-Prot;Acc:Q7L576]
KLF13	15	29406375	29457393	q13.3	Krueppel-like factor 13 (Transcription factor BTEB3)(Basic transcription element-binding protein 3)(BTE-binding protein 3)(RANTES factor of late activated T-lymphocytes 1)(RFLAT-1)(Transcription factor NSLP1)(Novel Sp1-like zinc finger transcription factor 1) [Source:UniProtKB/Swiss-Prot;Acc:Q9Y2Y9]
IVD	15	38484978	38498355	q15.1	Isovaleryl-CoA dehydrogenase, mitochondrial Precursor (IVD)(EC 1.3.99.10) [Source:UniProtKB/Swiss-Prot;Acc:P26440]
MFAP1	15	41884025	41904243	q15.3	Microfibrillar-associated protein 1 [Source:UniProtKB/Swiss-Prot;Acc:P55081]
DUT	15	46410913	46422862	q21.1	Deoxyuridine 5'-triphosphate nucleotidohydrolase, mitochondrial Precursor (dUTPase)(EC 3.6.1.23)(dUTP pyrophosphatase) [Source:UniProtKB/Swiss-Prot;Acc:P33316]
SECISBP2L	15	47068259	47125987	q21.1	Uncharacterized protein KIAA0256 [Source:UniProtKB/Swiss-Prot;Acc:Q93073]
MAPK6	15	50098727	50145751	q21.2	Mitogen-activated protein kinase 6 (EC 2.7.11.24)(Extracellular signal-regulated kinase 3)(ERK-3)(MAP kinase isoform p97)(p97-MAPK) [Source:UniProtKB/Swiss-Prot;Acc:Q16659]
C15orf15	15	53260813	53276523	q21.3	Probable ribosome biogenesis protein RLP24 (Ribosomal protein L24-like) [Source:UniProtKB/Swiss-Prot;Acc:Q9UHA3]
MYO1E	15	57215461	57452362	q22.2	Myosin-Ie (Myosin-Ic) [Source:UniProtKB/Swiss-Prot;Acc:Q12965]
GTF2A2	15	57718357	57737011	q22.2	Transcription initiation factor IIA subunit 2 (General transcription factor IIA subunit 2)(Transcription initiation factor IIA gamma chain)(TFIIA-gamma)(TFIIA p12 subunit)(TFIIA-12)(TFIIAS) [Source:UniProtKB/Swiss-Prot;Acc:P52657]
BNIP2	15	57738637	57769025	q22.2	BCL2/adenovirus E1B 19 kDa protein-interacting protein 2 [Source:UniProtKB/Swiss-Prot;Acc:Q12982]
ANXA2	15	58426625	58477477	q22.2	Annexin A2 (Annexin-2)(Annexin II)(Lipocortin II)(Calpactin I heavy chain)(Chromobindin-8)(p36)(Protein I)(Placental anticoagulant protein IV)(PAP-IV) [Source:UniProtKB/Swiss-Prot;Acc:P07355]
PPIB	15	62235070	62242407	q22.31	Peptidyl-prolyl cis-trans isomerase B Precursor (PPIase)(Rotamase)(EC 5.2.1.8)(Cyclophilin B)(S-cyclophilin)(SCYLP)(CYP-S1) [Source:UniProtKB/Swiss-Prot;Acc:P23284]
MAP2K1	15	64466674	64570935	q22.31	Dual specificity mitogen-activated protein kinase kinase 1 (MAP kinase kinase 1)(MAPKK 1)(EC 2.7.12.2)(ERK activator kinase 1)(MAPK/ERK kinase 1)(MEK1) [Source:UniProtKB/Swiss-Prot;Acc:Q02750]
PIAS1	15	66133622	66267456	q23	E3 SUMO-protein ligase PIAS1 (Protein inhibitor of activated STAT protein 1)(Gu-binding protein)(GBP)(RNA helicase II-binding protein)(DEAD/H box-binding protein 1) [Source:UniProtKB/Swiss-Prot;Acc:O75925]
COX5A	15	72999672	73017438	q24.1	Cytochrome c oxidase subunit 5A, mitochondrial Precursor (Cytochrome c oxidase polypeptide Va) [Source:UniProtKB/Swiss-Prot;Acc:P20674]
ETFA	15	74295646	74390865	q24.2	Electron transfer flavoprotein subunit alpha, mitochondrial Precursor (Alpha-ETF) [Source:UniProtKB/Swiss-Prot;Acc:P13804]
WDR61	15	76362635	76378995	q25.1	WD repeat-containing protein 61 (Meiotic recombination REC14 protein homolog) [Source:UniProtKB/Swiss-Prot;Acc:Q9GZS3]
PSMA4	15	76619802	76628615	q25.1	Proteasome subunit alpha type-4 (EC 3.4.25.1)(Proteasome component C9)(Macropain subunit C9)(Multicatalytic endopeptidase complex subunit C9)(Proteasome subunit L) [Source:UniProtKB/Swiss-Prot;Acc:P25789]
HAGH	16	1799109	1817196	p13.3	Hydroxyacylglutathione hydrolase (EC 3.1.2.6)(Glyoxalase II)(Glx II) [Source:UniProtKB/Swiss-Prot;Acc:Q16775]
CREBBP	16	3715056	3870122	p13.3	CREB-binding protein (EC 2.3.1.48) [Source:UniProtKB/Swiss-Prot;Acc:Q92793]
HMOX2	16	4466381	4500349	p13.3	Heme oxygenase 2 (HO-2)(EC 1.14.99.3) [Source:UniProtKB/Swiss-Prot;Acc:P30519]
USP7	16	8893452	8964842	p13.2	Ubiquitin carboxyl-terminal hydrolase 7 (EC 3.1.2.15)(Ubiquitin thioesterase 7)(Ubiquitin-specific-processing protease 7)(Deubiquitinating enzyme 7)(Herpesvirus-associated ubiquitin-specific protease) [Source:UniProtKB/Swiss-Prot;Acc:Q93009]
SIAH1	16	46951943	46976730	q12.1	E3 ubiquitin-protein ligase SIAH1 (EC 6.3.2.-)(Seven in absentia homolog 1)(Siah-1)(Siah-1a) [Source:UniProtKB/Swiss-Prot;Acc:Q8IUQ4]
RBL2	16	52025862	52083060	q12.2	Retinoblastoma-like protein 2 (RBR-2)(PRB2)(130 kDa retinoblastoma-associated protein)(p130) [Source:UniProtKB/Swiss-Prot;Acc:Q08999]
NUP93	16	55321573	55436177	q13	Nuclear pore complex protein Nup93 (Nucleoporin Nup93)(93 kDa nucleoporin) [Source:UniProtKB/Swiss-Prot;Acc:Q8N1F7]
HERPUD1	16	55523249	55535294	q13	Homocysteine-responsive endoplasmic reticulum-resident ubiquitin-like domain member 1 protein (Methyl methanesulfonate (MMF)-inducible fragment protein 1) [Source:UniProtKB/Swiss-Prot;Acc:Q15011]
GOT2	16	57298538	57325747	q21	Aspartate aminotransferase, mitochondrial Precursor (EC 2.6.1.1)(mAspAT)(Transaminase A)(Glutamate oxaloacetate transaminase 2)(Fatty acid-binding protein)(FABP-1)(FABPpm) [Source:UniProtKB/Swiss-Prot;Acc:P00505]
ATP6V0D1	16	66029418	66072590	q22.1	V-type proton ATPase subunit d 1 (V-ATPase subunit d 1)(Vacuolar proton pump subunit d 1)(V-ATPase AC39 subunit)(V-ATPase 40 kDa accessory protein)(P39)(32 kDa accessory protein) [Source:UniProtKB/Swiss-Prot;Acc:P61421]
NFATC3	16	66676876	66818301	q22.1	Nuclear factor of activated T-cells, cytoplasmic 3 (NF-ATc3)(NFATc3)(T-cell transcription factor NFAT4)(NF-AT4)(NFATx) [Source:UniProtKB/Swiss-Prot;Acc:Q12968]
SNTB2	16	67778533	67900456	q22.1	Beta-2-syntrophin (59 kDa dystrophin-associated protein A1 basic component 2)(Syntrophin-3)(SNT3)(Syntrophin-like)(SNTL) [Source:UniProtKB/Swiss-Prot;Acc:Q13425]
WWP2	16	68353710	68533145	q22.1	NEDD4-like E3 ubiquitin-protein ligase WWP2 (EC 6.3.2.-)(WW domain-containing protein 2)(Atrophin-1-interacting protein 2)(AIP2) [Source:UniProtKB/Swiss-Prot;Acc:O00308]
KIAA0513	16	83618911	83685327	q24.1	Uncharacterized protein KIAA0513 [Source:UniProtKB/Swiss-Prot;Acc:O60268]
KIAA0182	16	84202524	84267311	q24.1	Genetic suppressor element 1 [Source:UniProtKB/Swiss-Prot;Acc:Q14687]
MVD	16	87245849	87257019	q24.3	Diphosphomevalonate decarboxylase (EC 4.1.1.33)(Mevalonate pyrophosphate decarboxylase)(Mevalonate (diphospho)decarboxylase) [Source:UniProtKB/Swiss-Prot;Acc:P53602]
SPG7	16	88102306	88151674	q24.3	Paraplegin (EC 3.4.24.-)(Spastic paraplegia protein 7) [Source:UniProtKB/Swiss-Prot;Acc:Q9UQ90]
RPL13	16	88154591	88157349	q24.3	60S ribosomal protein L13 (Breast basic conserved protein 1) [Source:UniProtKB/Swiss-Prot;Acc:P26373]
ABR	17	853510	1029881	p13.3	Active breakpoint cluster region-related protein [Source:UniProtKB/Swiss-Prot;Acc:Q12979]
MYO1C	17	1314232	1342633	p13.3	Myosin-Ic (Myosin I beta)(MMI-beta)(MMIb) [Source:UniProtKB/Swiss-Prot;Acc:O00159]
ACADVL	17	7063855	7069311	p13.1	Very long-chain specific acyl-CoA dehydrogenase, mitochondrial Precursor (VLCAD)(EC 1.3.99.-) [Source:UniProtKB/Swiss-Prot;Acc:P49748]
EFNB3	17	7549245	7555414	p13.1	Ephrin-B3 Precursor (EPH-related receptor tyrosine kinase ligand 8)(LERK-8)(EPH-related receptor transmembrane ligand ELK-L3) [Source:UniProtKB/Swiss-Prot;Acc:Q15768]
SHMT1	17	18171912	18207581	p11.2	Serine hydroxymethyltransferase, cytosolic (SHMT)(Serine methylase)(EC 2.1.2.1)(Glycine hydroxymethyltransferase) [Source:UniProtKB/Swiss-Prot;Acc:P34896]
CPD	17	25730110	25819825	q11.2	Carboxypeptidase D Precursor (EC 3.4.17.22)(Metallocarboxypeptidase D)(gp180) [Source:UniProtKB/Swiss-Prot;Acc:O75976]
PSMD11	17	27795615	27832154	q11.2	26S proteasome non-ATPase regulatory subunit 11 (26S proteasome regulatory subunit S9)(26S proteasome regulatory subunit p44.5) [Source:UniProtKB/Swiss-Prot;Acc:O00231]
TAF15	17	31160596	31198350	q12	TATA-binding protein-associated factor 2N (RNA-binding protein 56)(TAFII68)(TAF(II)68) [Source:UniProtKB/Swiss-Prot;Acc:Q92804]
PSMB3	17	34162528	34174003	q12	Proteasome subunit beta type-3 (EC 3.4.25.1)(Proteasome theta chain)(Proteasome chain 13)(Proteasome component C10-II) [Source:UniProtKB/Swiss-Prot;Acc:P49720]
WIPF2	17	35629100	35691965	q21.2	WAS/WASL-interacting protein family member 2 (WIP-related protein)(WASP-interacting protein-related protein)(WIP- and CR16-homologous protein) [Source:UniProtKB/Swiss-Prot;Acc:Q8TF74]
ACLY	17	37276696	37328798	q21.2	ATP-citrate synthase (EC 2.3.3.8)(ATP-citrate (pro-S-)-lyase)(Citrate cleavage enzyme) [Source:UniProtKB/Swiss-Prot;Acc:P53396]
DNAJC7	17	37381982	37422960	q21.2	DnaJ homolog subfamily C member 7 (Tetratricopeptide repeat protein 2)(TPR repeat protein 2) [Source:UniProtKB/Swiss-Prot;Acc:Q99615]
STAT3	17	37718869	37794039	q21.2	Signal transducer and activator of transcription 3 (Acute-phase response factor) [Source:UniProtKB/Swiss-Prot;Acc:P40763]
EZH1	17	38105820	38150574	q21.31	Histone-lysine N-methyltransferase EZH1 (EC 2.1.1.43)(Enhancer of zeste homolog 1)(ENX-2) [Source:UniProtKB/Swiss-Prot;Acc:Q92800]
AKAP1	17	52517552	52553709	q22	A kinase anchor protein 1, mitochondrial Precursor (Protein kinase A-anchoring protein 1)(PRKA1)(A-kinase anchor protein 149 kDa)(AKAP 149)(Dual specificity A-kinase-anchoring protein 1)(D-AKAP-1)(Spermatid A-kinase anchor protein 84)(S-AKAP84) [Source:UniProtKB/Swiss-Prot;Acc:Q92667]
SUPT4H1	17	53777538	53784562	q22	Transcription elongation factor SPT4 (hSPT4)(DRB sensitivity-inducing factor small subunit)(DSIF small subunit)(DSIF p14) [Source:UniProtKB/Swiss-Prot;Acc:P63272]
APPBP2	17	55875302	55958362	q23.2	Amyloid protein-binding protein 2 (Amyloid beta precursor protein-binding protein 2)(APP-BP2)(Protein interacting with APP tail 1) [Source:UniProtKB/Swiss-Prot;Acc:Q92624]
PSMC5	17	59258542	59263118	q23.3	26S protease regulatory subunit 8 (Proteasome 26S subunit ATPase 5)(Proteasome subunit p45)(p45/SUG)(Thyroid hormone receptor-interacting protein 1)(TRIP1) [Source:UniProtKB/Swiss-Prot;Acc:P62195]
PSMD12	17	62766381	62793183	q24.2	26S proteasome non-ATPase regulatory subunit 12 (26S proteasome regulatory subunit p55) [Source:UniProtKB/Swiss-Prot;Acc:O00232]
KPNA2	17	63462310	63473431	q24.2	Importin subunit alpha-2 (Karyopherin subunit alpha-2)(SRP1-alpha)(RAG cohort protein 1) [Source:UniProtKB/Swiss-Prot;Acc:P52292]
PRKAR1A	17	64019705	64040503	q24.2	cAMP-dependent protein kinase type I-alpha regulatory subunit (Tissue-specific extinguisher 1)(TSE1) [Source:UniProtKB/Swiss-Prot;Acc:P10644]
GRB2	17	70825752	70913385	q25.1	Growth factor receptor-bound protein 2 (Adapter protein GRB2)(SH2/SH3 adapter GRB2)(Protein Ash) [Source:UniProtKB/Swiss-Prot;Acc:P62993]
ACOX1	17	71449191	71487039	q25.1	Peroxisomal acyl-coenzyme A oxidase 1 (AOX)(EC 1.3.3.6)(Palmitoyl-CoA oxidase)(Straight-chain acyl-CoA oxidase)(SCOX) [Source:UniProtKB/Swiss-Prot;Acc:Q15067]
EXOC7	17	71588682	71611451	q25.1	Exocyst complex component 7 (Exocyst complex component Exo70) [Source:UniProtKB/Swiss-Prot;Acc:Q9UPT5]
TK1	17	73681755	73694909	q25.3	Thymidine kinase, cytosolic (EC 2.7.1.21) [Source:UniProtKB/Swiss-Prot;Acc:P04183]
TYMS	18	647619	663492	p11.32	Thymidylate synthase (TSase)(TS)(EC 2.1.1.45) [Source:UniProtKB/Swiss-Prot;Acc:P04818]
YES1	18	711588	802327	p11.32	Proto-oncogene tyrosine-protein kinase Yes (EC 2.7.10.2)(p61-Yes)(c-Yes) [Source:UniProtKB/Swiss-Prot;Acc:P07947]
MYL12A	18	3237528	3246226	p11.31	Myosin regulatory light chain MRLC3 (Myosin regulatory light chain 2, nonsarcomeric)(Myosin RLC)(MLC-2B) [Source:UniProtKB/Swiss-Prot;Acc:P19105]
RALBP1	18	9465007	9528112	p11.22	RalA-binding protein 1 (RalBP1)(Ral-interacting protein 1)(76 kDa Ral-interacting protein)(Dinitrophenyl S-glutathione ATPase)(DNP-SG ATPase) [Source:UniProtKB/Swiss-Prot;Acc:Q15311]
PPP4R1	18	9536789	9604606	p11.22	Serine/threonine-protein phosphatase 4 regulatory subunit 1 [Source:UniProtKB/Swiss-Prot;Acc:Q8TF05]
GALNT1	18	31415001	31545792	q12.2	Polypeptide N-acetylgalactosaminyltransferase 1 (EC 2.4.1.41)(Protein-UDP acetylgalactosaminyltransferase 1)(UDP-GalNAc:polypeptide N-acetylgalactosaminyltransferase 1)(Polypeptide GalNAc transferase 1)(pp-GaNTase 1)(GalNAc-T1) [Contains Polypeptide N-acetylgalactosaminyltransferase 1 soluble form] [Source:UniProtKB/Swiss-Prot;Acc:Q10472]
C18orf10	18	32630033	32663156	q12.2	Tubulin polyglutamylase complex subunit 2 (PGs2) [Source:UniProtKB/Swiss-Prot;Acc:Q68CL5]
SMAD2	18	43613464	43711510	q21.1	Mothers against decapentaplegic homolog 2 (Mothers against DPP homolog 2)(Mad-related protein 2)(hMAD-2)(SMAD 2)(hSMAD2)(JV18-1) [Source:UniProtKB/Swiss-Prot;Acc:Q15796]
ZBTB7C	18	43807746	43821492	q21.1	Zinc finger and BTB domain-containing protein 7C (Zinc finger and BTB domain-containing protein 36)(Affected by papillomavirus DNA integration in ME180 cells protein 1)(APM-1) [Source:UniProtKB/Swiss-Prot;Acc:A1YPR0]
SMAD4	18	46810611	46865413	q21.2	Mothers against decapentaplegic homolog 4 (Mothers against DPP homolog 4)(SMAD 4)(hSMAD4)(Deletion target in pancreatic carcinoma 4) [Source:UniProtKB/Swiss-Prot;Acc:Q13485]
ATP8B1	18	53464656	53550037	q21.31	Probable phospholipid-transporting ATPase IC (EC 3.6.3.1)(Familial intrahepatic cholestasis type 1)(ATPase class I type 8B member 1) [Source:UniProtKB/Swiss-Prot;Acc:O43520]
BCL2	18	58941559	59138341	q21.33	Apoptosis regulator Bcl-2 [Source:UniProtKB/Swiss-Prot;Acc:P10415]
ICAM3	19	10305455	10311344	p13.2	Intercellular adhesion molecule 3 Precursor (ICAM-3)(ICAM-R)(CDw50)(CD50 antigen) [Source:UniProtKB/Swiss-Prot;Acc:P32942]
SMARCA4	19	10932606	11033953	p13.2	Probable global transcription activator SNF2L4 (EC 3.6.1.-)(ATP-dependent helicase SMARCA4)(SNF2-beta)(BRG-1 protein)(Mitotic growth and transcription activator)(Brahma protein homolog 1)(SWI/SNF-related matrix-associated actin-dependent regulator of chromatin subfamily A member 4) [Source:UniProtKB/Swiss-Prot;Acc:P51532]
CD97	19	14353213	14380531	p13.12	CD97 antigen Precursor (Leukocyte antigen CD97)(CD97 antigen) [Contains CD97 antigen subunit alpha;CD97 antigen subunit beta] [Source:UniProtKB/Swiss-Prot;Acc:P48960]
ZNF91	19	23332341	23370109	p12	Zinc finger protein 91 (Zinc finger protein HTF10)(HPF7) [Source:UniProtKB/Swiss-Prot;Acc:Q05481]
GPI	19	39547909	39583076	q13.11	Glucose-6-phosphate isomerase (GPI)(EC 5.3.1.9)(Phosphoglucose isomerase)(PGI)(Phosphohexose isomerase)(PHI)(Neuroleukin)(NLK)(Sperm antigen 36)(SA-36) [Source:UniProtKB/Swiss-Prot;Acc:P06744]
COX6B1	19	40830995	40841523	q13.12	Cytochrome c oxidase subunit VIb isoform 1 (COX VIb-1) [Source:UniProtKB/Swiss-Prot;Acc:P14854]
SPINT2	19	43447042	43474948	q13.2	Kunitz-type protease inhibitor 2 Precursor (Hepatocyte growth factor activator inhibitor type 2)(HAI-2)(Placental bikunin) [Source:UniProtKB/Swiss-Prot;Acc:O43291]
AP2S1	19	52033263	52046043	q13.32	AP-2 complex subunit sigma-1 (Adapter-related protein complex 2 sigma-1 subunit)(Sigma2-adaptin)(Plasma membrane adaptor AP-2 17 kDa protein)(HA2 17 kDa subunit)(Clathrin assembly protein 2 small chain)(Clathrin coat assembly protein AP17)(Clathrin coat-associated protein AP17) [Source:UniProtKB/Swiss-Prot;Acc:P53680]
GLTSCR2	19	52940620	52957851	q13.32	Glioma tumor suppressor candidate region gene 2 protein (p60) [Source:UniProtKB/Swiss-Prot;Acc:Q9NZM5]
NUCB1	19	54095119	54118340	q13.33	Nucleobindin-1 Precursor (CALNUC) [Source:UniProtKB/Swiss-Prot;Acc:Q02818]
FKBP1A	20	1297623	1321753	p13	Peptidyl-prolyl cis-trans isomerase FKBP1A (PPIase FKBP1A)(EC 5.2.1.8)(FK506-binding protein 1A)(FKBP-1A)(Rotamase)(Immunophilin FKBP12)(12 kDa FKBP)(FKBP-12) [Source:UniProtKB/Swiss-Prot;Acc:P62942]
SNRPB	20	2390281	2399499	p13	Small nuclear ribonucleoprotein-associated proteins B and B' (snRNP-B)(Sm protein B/B')(Sm-B/Sm-B')(SmB/SmB') [Source:UniProtKB/Swiss-Prot;Acc:P14678]
DSTN	20	17498599	17536652	p12.1	Destrin (Actin-depolymerizing factor)(ADF) [Source:UniProtKB/Swiss-Prot;Acc:P60981]
SLC24A3	20	19141487	19651540	p11.23	Sodium/potassium/calcium exchanger 3 Precursor (Na(+)/K(+)/Ca(2+)-exchange protein 3)(Solute carrier family 24 member 3) [Source:UniProtKB/Swiss-Prot;Acc:Q9HC58]
XRN2	20	21231922	21318463	p11.22	5'-3' exoribonuclease 2 (EC 3.1.13.-)(DHM1-like protein)(DHP protein) [Source:UniProtKB/Swiss-Prot;Acc:Q9H0D6]
MAPRE1	20	30871437	30901871	q11.21	Microtubule-associated protein RP/EB family member 1 (APC-binding protein EB1)(End-binding protein 1)(EB1) [Source:UniProtKB/Swiss-Prot;Acc:Q15691]
EIF2S2	20	32139776	32163746	q11.22	Eukaryotic translation initiation factor 2 subunit 2 (Eukaryotic translation initiation factor 2 subunit beta)(eIF-2-beta) [Source:UniProtKB/Swiss-Prot;Acc:P20042]
AHCY	20	32331737	32354811	q11.22	Adenosylhomocysteinase (AdoHcyase)(EC 3.3.1.1)(S-adenosyl-L-homocysteine hydrolase) [Source:UniProtKB/Swiss-Prot;Acc:P23526]
GSS	20	32979898	33007262	q11.22	Glutathione synthetase (EC 6.3.2.3)(Glutathione synthase)(GSH synthetase)(GSH-S) [Source:UniProtKB/Swiss-Prot;Acc:P48637]
RBM39	20	33754946	33793648	q11.22	RNA-binding protein 39 (RNA-binding motif protein 39)(RNA-binding region-containing protein 2)(Hepatocellular carcinoma protein 1)(Splicing factor HCC1) [Source:UniProtKB/Swiss-Prot;Acc:Q14498]
RPN2	20	35240888	35303434	q11.23	Dolichyl-diphosphooligosaccharide--protein glycosyltransferase subunit 2 Precursor (EC 2.4.1.119)(Dolichyl-diphosphooligosaccharide--protein glycosyltransferase 63 kDa subunit)(Ribophorin-2)(Ribophorin II)(RPN-II)(RIBIIR) [Source:UniProtKB/Swiss-Prot;Acc:P04844]
ADA	20	42681578	42713795	q13.12	Adenosine deaminase (EC 3.5.4.4)(Adenosine aminohydrolase) [Source:UniProtKB/Swiss-Prot;Acc:P00813]
CSE1L	20	47096245	47146891	q13.13	Exportin-2 (Exp2)(Importin-alpha re-exporter)(Chromosome segregation 1-like protein)(Cellular apoptosis susceptibility protein) [Source:UniProtKB/Swiss-Prot;Acc:P55060]
BTG3	21	17887844	17907086	q21.1	Protein BTG3 (BTG family member 3)(Protein Tob5)(Abundant in neuroepithelium area protein) [Source:UniProtKB/Swiss-Prot;Acc:Q14201]
CCT8	21	29350516	29367989	q21.3	T-complex protein 1 subunit theta (TCP-1-theta)(CCT-theta)(Renal carcinoma antigen NY-REN-15) [Source:UniProtKB/Swiss-Prot;Acc:P50990]
IFNAR2	21	33524101	33558700	q22.11	Interferon-alpha/beta receptor beta chain Precursor (Interferon alpha/beta receptor 2)(IFN-alpha-REC)(Type I interferon receptor)(IFN-R) [Source:UniProtKB/Swiss-Prot;Acc:P48551]
SON	21	33837220	33871682	q22.11	SON protein (SON3)(Negative regulatory element-binding protein)(NRE-binding protein)(DBP-5)(Bax antagonist selected in saccharomyces 1)(BASS1) [Source:UniProtKB/Swiss-Prot;Acc:P18583]
TTC3	21	37367441	37497283	q22.13	Tetratricopeptide repeat protein 3 (TPR repeat protein 3)(TPR repeat protein D)(RING finger protein 105)(Protein DCRR1) [Source:UniProtKB/Swiss-Prot;Acc:P53804]
HMGN1	21	39636117	39643443	q22.2	Non-histone chromosomal protein HMG-14 (High-mobility group nucleosome-binding domain-containing protein 1) [Source:UniProtKB/Swiss-Prot;Acc:P05114]
C21orf2	21	44574201	44583713	q22.3	Uncharacterized protein C21orf2 (C21orf-HUMF09G8.5)(YF5/A2) [Source:UniProtKB/Swiss-Prot;Acc:O43822]
POFUT2	21	45508272	45532239	q22.3	GDP-fucose protein O-fucosyltransferase 2 Precursor (EC 2.4.1.221)(Peptide-O-fucosyltransferase 2)(O-FucT-2) [Source:UniProtKB/Swiss-Prot;Acc:Q9Y2G5]
PRMT2	21	46879955	46909291	q22.3	Protein arginine N-methyltransferase 2 (EC 2.1.1.-) [Source:UniProtKB/Swiss-Prot;Acc:P55345]
UFD1L	22	17817701	17846726	q11.21	Ubiquitin fusion degradation protein 1 homolog (UB fusion protein 1) [Source:UniProtKB/Swiss-Prot;Acc:Q92890]
PI4KA	22	19391981	19543070	q11.21	Phosphatidylinositol 4-kinase alpha (PI4-kinase alpha)(PtdIns-4-kinase alpha)(PI4K-alpha)(EC 2.7.1.67) [Source:UniProtKB/Swiss-Prot;Acc:P42356]
CRKL	22	19601714	19637884	q11.21	Crk-like protein [Source:UniProtKB/Swiss-Prot;Acc:P46109]
SNRPD3	22	23281618	23335947	q11.23	Small nuclear ribonucleoprotein Sm D3 (Sm-D3)(snRNP core protein D3) [Source:UniProtKB/Swiss-Prot;Acc:P62318]
PITPNB	22	26577658	26645255	q12.1	Phosphatidylinositol transfer protein beta isoform (PtdIns transfer protein beta)(PtdInsTP)(PI-TP-beta) [Source:UniProtKB/Swiss-Prot;Acc:P48739]
PIK3IP1	22	30007599	30018474	q12.2	Phosphoinositide-3-kinase-interacting protein 1 Precursor (Kringle domain-containing protein HGFL) [Source:UniProtKB/Swiss-Prot;Acc:Q96FE7]
YWHAH	22	30670479	30683590	q12.3	14-3-3 protein eta (Protein AS1) [Source:UniProtKB/Swiss-Prot;Acc:Q04917]
ADSL	22	39072479	39092697	q13.1	Adenylosuccinate lyase (ASL)(EC 4.3.2.2)(Adenylosuccinase)(ASase) [Source:UniProtKB/Swiss-Prot;Acc:P30566]
EP300	22	39818553	39906024	q13.2	Histone acetyltransferase p300 (p300 HAT)(EC 2.3.1.48)(E1A-associated protein p300) [Source:UniProtKB/Swiss-Prot;Acc:Q09472]
FBLN1	22	44277383	44375678	q13.31	Fibulin-1 Precursor (FIBL-1) [Source:UniProtKB/Swiss-Prot;Acc:P23142]
