# Supplementary material for: Combined clinical and genomic signatures for the prognosis of early stage non-small cell lung cancer based on gene copy number alterations
Source: BMC Genomics. 2015 Oct 6;16:752. doi: 10.1186/s12864-015-1935-0 (PMC4595201; doi:10.1186/s12864-015-1935-0)
Supplement: Additional file 3: — Preselected 150 candidate genes for SCC. (XLSX 24 kb) [file 12864_2015_1935_MOESM3_ESM.xlsx]

## Sheet: Sheet1
Gene Name	Chromosome	Start (bp)	End (bp)	Band	Description
NOL9	1	6507809	6537168	p36.31	Nucleolar protein 9 [Source:UniProtKB/Swiss-Prot;Acc:Q5SY16]
YBX1	1	42920653	42940600	p34.2	Nuclease-sensitive element-binding protein 1 (Y-box-binding protein 1)(Y-box transcription factor)(YB-1)(CCAAT-binding transcription factor I subunit A)(CBF-A)(Enhancer factor I subunit A)(EFI-A)(DNA-binding protein B)(DBPB) [Source:UniProtKB/Swiss-Prot;Acc:P67809]
ATG4C	1	63022394	63103772	p31.3	Cysteine protease ATG4C (EC 3.4.22.-)(Autophagy-related protein 4 homolog C)(Autophagin-3)(Autophagy-related cysteine endopeptidase 3)(AUT-like 3 cysteine endopeptidase) [Source:UniProtKB/Swiss-Prot;Acc:Q96DT6]
LRIG2	1	113417354	113468865	p13.2	Leucine-rich repeats and immunoglobulin-like domains protein 2 Precursor (LIG-2) [Source:UniProtKB/Swiss-Prot;Acc:O94898]
NOTCH2	1	120255701	120413799	p12	Neurogenic locus notch homolog protein 2 Precursor (Notch 2)(hN2) [Contains Notch 2 extracellular truncation;Notch 2 intracellular domain] [Source:UniProtKB/Swiss-Prot;Acc:Q04721]
POGZ	1	149641824	149698565	q21.3	Pogo transposable element with ZNF domain [Source:UniProtKB/Swiss-Prot;Acc:Q7Z3K3]
CCT3	1	154545376	154604261	q22	T-complex protein 1 subunit gamma (TCP-1-gamma)(CCT-gamma)(hTRiC5) [Source:UniProtKB/Swiss-Prot;Acc:P49368]
C1orf112	1	168030851	168088853	q24.2	Uncharacterized protein C1orf112 [Source:UniProtKB/Swiss-Prot;Acc:Q9NSG2]
INTS7	1	210181313	210275507	q32.3	Integrator complex subunit 7 (Int7) [Source:UniProtKB/Swiss-Prot;Acc:Q9NVH2]
EGLN1	1	229568054	229627413	q42.2	Egl nine homolog 1 (EC 1.14.11.-)(Hypoxia-inducible factor prolyl hydroxylase 2)(HIF-prolyl hydroxylase 2)(HIF-PH2)(HPH-2)(Prolyl hydroxylase domain-containing protein 2)(PHD2)(SM-20) [Source:UniProtKB/Swiss-Prot;Acc:Q9GZT9]
SMYD3	1	243979267	244737237	q44	SET and MYND domain-containing protein 3 (EC 2.1.1.43)(Zinc finger MYND domain-containing protein 1) [Source:UniProtKB/Swiss-Prot;Acc:Q9H7B4]
YWHAQ	2	9641552	9688557	p25.1	14-3-3 protein theta (14-3-3 protein tau)(14-3-3 protein T-cell)(Protein HS1) [Source:UniProtKB/Swiss-Prot;Acc:P27348]
PDIA6	2	10840970	10895554	p25.1	Protein disulfide-isomerase A6 Precursor (EC 5.3.4.1)(Protein disulfide isomerase P5)(Thioredoxin domain-containing protein 7) [Source:UniProtKB/Swiss-Prot;Acc:Q15084]
ADCY3	2	24895545	24995559	p23.3	Adenylate cyclase type 3 (EC 4.6.1.1)(Adenylate cyclase type III)(AC-III)(ATP pyrophosphate-lyase 3)(Adenylyl cyclase 3)(AC3)(Adenylate cyclase, olfactive type) [Source:UniProtKB/Swiss-Prot;Acc:O60266]
ZNF512	2	27659397	27699465	p23.3	Zinc finger protein 512 [Source:UniProtKB/Swiss-Prot;Acc:Q96ME7]
PPM1B	2	44249504	44325029	p21	Protein phosphatase 1B (EC 3.1.3.16)(Protein phosphatase 2C isoform beta)(PP2C-beta) [Source:UniProtKB/Swiss-Prot;Acc:O75688]
SNRNP27	2	69974594	69985854	p14	U4/U6.U5 small nuclear ribonucleoprotein 27 kDa protein (U4/U6.U5 snRNP 27 kDa protein)(U4/U6.U5-27K)(U4/U6.U5 tri-snRNP-associated protein 3)(U4/U6.U5 tri-snRNP-associated 27 kDa protein)(27K)(Nucleic acid-binding protein RY-1) [Source:UniProtKB/Swiss-Prot;Acc:Q8WVK2]
CCT7	2	73314874	73333655	p13.2	T-complex protein 1 subunit eta (TCP-1-eta)(CCT-eta)(HIV-1 Nef-interacting protein) [Source:UniProtKB/Swiss-Prot;Acc:Q99832]
ACTR3	2	114364007	114432635	q14.1	Actin-related protein 3 (Actin-like protein 3) [Source:UniProtKB/Swiss-Prot;Acc:P61158]
CLASP1	2	121811825	122123509	q14.3	CLIP-associating protein 1 (Cytoplasmic linker-associated protein 1)(Multiple asters homolog 1)(hOrbit1) [Source:UniProtKB/Swiss-Prot;Acc:Q7Z460]
STAM2	2	152683353	152740752	q23.3	Signal transducing adapter molecule 2 (STAM-2)(Hrs-binding protein) [Source:UniProtKB/Swiss-Prot;Acc:O75886]
GPD2	2	157000211	157178493	q24.1	Glycerol-3-phosphate dehydrogenase, mitochondrial Precursor (GPDH-M)(GPD-M)(EC 1.1.99.5)(mtGPD) [Source:UniProtKB/Swiss-Prot;Acc:P43304]
TANC1	2	159533392	159797412	q24.1	Protein TANC1 (Tetratricopeptide repeat, ankyrin repeat and coiled-coil domain-containing protein 1) [Source:UniProtKB/Swiss-Prot;Acc:Q9C0D5]
PSMD14	2	161872795	161976474	q24.2	26S proteasome non-ATPase regulatory subunit 14 (26S proteasome regulatory subunit rpn11)(26S proteasome-associated PAD1 homolog 1) [Source:UniProtKB/Swiss-Prot;Acc:O00487]
WDR75	2	190014404	190048509	q32.2	WD repeat-containing protein 75 [Source:UniProtKB/Swiss-Prot;Acc:Q8IWA0]
ORMDL1	2	190343295	190357342	q32.2	ORM1-like protein 1 (Adoplin-1) [Source:UniProtKB/Swiss-Prot;Acc:Q9P0S3]
CLK1	2	201416164	201437667	q33.1	Dual specificity protein kinase CLK1 (EC 2.7.12.1)(CDC-like kinase 1) [Source:UniProtKB/Swiss-Prot;Acc:P49759]
NDUFB3	2	201644759	201658716	q33.1	NADH dehydrogenase [ubiquinone] 1 beta subcomplex subunit 3 (NADH-ubiquinone oxidoreductase B12 subunit)(Complex I-B12)(CI-B12) [Source:UniProtKB/Swiss-Prot;Acc:O43676]
ATIC	2	215885076	215922731	q35	Bifunctional purine biosynthesis protein PURH [Includes Phosphoribosylaminoimidazolecarboxamide formyltransferase(EC 2.1.2.3)(5-aminoimidazole-4-carboxamide ribonucleotide formyltransferase)(AICAR transformylase);IMP cyclohydrolase(EC 3.5.4.10)(Inosinicase)(IMP synthetase)(ATIC)] [Source:UniProtKB/Swiss-Prot;Acc:P31939]
MLPH	2	238059792	238128697	q37.3	Melanophilin (Exophilin-3)(Synaptotagmin-like protein 2a)(Slp homolog lacking C2 domains a)(SlaC2-a) [Source:UniProtKB/Swiss-Prot;Acc:Q9BV36]
GPD1L	3	32123027	32185209	p22.3	Glycerol-3-phosphate dehydrogenase 1-like protein (EC 1.1.1.8) [Source:UniProtKB/Swiss-Prot;Acc:Q8N335]
CGGBP1	3	88183798	88190836	p11.2	CGG triplet repeat-binding protein 1 (CGG-binding protein 1)(p20-CGGBP DNA-binding protein)(20 kDa CGG-binding protein) [Source:UniProtKB/Swiss-Prot;Acc:Q9UFW8]
CPOX	3	99780982	99795131	q11.2	Coproporphyrinogen III oxidase, mitochondrial Precursor (Coproporphyrinogenase)(Coprogen oxidase)(COX)(EC 1.3.3.3) [Source:UniProtKB/Swiss-Prot;Acc:P36551]
KTELC1	3	120670489	120696240	q13.33	KTEL motif-containing protein 1 Precursor (CAP10-like 46 kDa protein)(Myelodysplastic syndromes relative protein) [Source:UniProtKB/Swiss-Prot;Acc:Q8NBL1]
FAM162A	3	123585713	123611651	q21.1	UPF0389 protein FAM162A (E2-induced gene 5 protein) [Source:UniProtKB/Swiss-Prot;Acc:Q96A26]
CDV3	3	134775264	134804811	q22.1	Protein CDV3 homolog [Source:UniProtKB/Swiss-Prot;Acc:Q9UKY7]
PCCB	3	137451857	137531701	q22.3	Propionyl-CoA carboxylase beta chain, mitochondrial Precursor (PCCase subunit beta)(EC 6.4.1.3)(Propanoyl-CoA:carbon dioxide ligase subunit beta) [Source:UniProtKB/Swiss-Prot;Acc:P05166]
CEP70	3	139695879	139795819	q22.3	Centrosomal protein of 70 kDa (Cep70)(p10-binding protein) [Source:UniProtKB/Swiss-Prot;Acc:Q8NHQ1]
ATR	3	143650770	143780358	q23	Serine/threonine-protein kinase ATR (EC 2.7.11.1)(Ataxia telangiectasia and Rad3-related protein)(FRAP-related protein 1) [Source:UniProtKB/Swiss-Prot;Acc:Q13535]
GYG1	3	150191929	150228081	q24	Glycogenin-1 (EC 2.4.1.186) [Source:UniProtKB/Swiss-Prot;Acc:P46976]
PFN2	3	151165384	151171431	q25.1	Profilin-2 (Profilin II) [Source:UniProtKB/Swiss-Prot;Acc:P35080]
PDCD10	3	168884391	168935345	q26.1	Programmed cell death protein 10 (TF-1 cell apoptosis-related protein 15)(Cerebral cavernous malformations 3 protein) [Source:UniProtKB/Swiss-Prot;Acc:Q9BUL8]
PARL	3	185029870	185085387	q27.1	Presenilins-associated rhomboid-like protein, mitochondrial Precursor (EC 3.4.21.105)(Mitochondrial intramembrane cleaving protease PARL) [Contains P-beta(Pbeta)] [Source:UniProtKB/Swiss-Prot;Acc:Q9H300]
TRA2B	3	187110586	187138495	q27.2	Splicing factor, arginine/serine-rich 10 (Transformer-2-beta)(HTRA2-beta)(Transformer 2 protein homolog) [Source:UniProtKB/Swiss-Prot;Acc:P62995]
EIF4A2	3	187984055	187990377	q27.3	Eukaryotic initiation factor 4A-II (eIF-4A-II)(eIF4A-II)(EC 3.6.1.-)(ATP-dependent RNA helicase eIF4A-2) [Source:UniProtKB/Swiss-Prot;Acc:Q14240]
HRASLS	3	194441608	194471337	q29	HRAS-like suppressor [Source:UniProtKB/Swiss-Prot;Acc:Q9HDD0]
LYAR	4	4320340	4342774	p16.2	Cell growth-regulating nucleolar protein [Source:UniProtKB/Swiss-Prot;Acc:Q9NX58]
TMEM184C	4	148758046	148776120	q31.23	Transmembrane protein 184C (Transmembrane protein 34) [Source:UniProtKB/Swiss-Prot;Acc:Q9NVA4]
FAM134B	5	16526148	16670118	p15.1	Protein FAM134B [Source:UniProtKB/Swiss-Prot;Acc:Q9H6L5]
MYO10	5	16715019	16936722	p15.1	Myosin-X (Unconventional myosin-10) [Source:UniProtKB/Swiss-Prot;Acc:Q9HD67]
ZFR	5	32390214	32480601	p13.3	Zinc finger RNA-binding protein (hZFR)(M-phase phosphoprotein homolog) [Source:UniProtKB/Swiss-Prot;Acc:Q96KR1]
PRLR	5	35084621	35266334	p13.2	Prolactin receptor Precursor (PRL-R) [Source:UniProtKB/Swiss-Prot;Acc:P16471]
LIFR	5	38510823	38631253	p13.1	Leukemia inhibitory factor receptor Precursor (LIF receptor)(LIF-R)(CD118 antigen) [Source:UniProtKB/Swiss-Prot;Acc:P42702]
IL6ST	5	55266680	55431094	q11.2	Interleukin-6 receptor subunit beta Precursor (IL-6R-beta)(Interleukin-6 signal transducer)(Membrane glycoprotein 130)(gp130)(CDw130)(Oncostatin-M receptor alpha subunit)(CD130 antigen) [Source:UniProtKB/Swiss-Prot;Acc:P40189]
ENC1	5	73958991	73972273	q13.3	Ectoderm-neural cortex protein 1 (ENC-1)(p53-induced gene 10 protein)(Nuclear matrix protein NRP/B)(Kelch-like protein 37) [Source:UniProtKB/Swiss-Prot;Acc:O14682]
AP3B1	5	77333909	77626284	q14.1	AP-3 complex subunit beta-1 (Adapter-related protein complex 3 subunit beta-1)(Adaptor protein complex AP-3 beta-1 subunit)(Beta3A-adaptin)(Clathrin assembly protein complex 3 beta-1 large chain) [Source:UniProtKB/Swiss-Prot;Acc:O00203]
CSNK1A1	5	148855038	148911200	q33.1	Casein kinase I isoform alpha (CKI-alpha)(EC 2.7.11.1)(CK1) [Source:UniProtKB/Swiss-Prot;Acc:P48729]
TPMT	6	18236526	18263353	p22.3	Thiopurine S-methyltransferase (EC 2.1.1.67)(Thiopurine methyltransferase) [Source:UniProtKB/Swiss-Prot;Acc:P51580]
TPBG	6	83130258	83133333	q14.1	Trophoblast glycoprotein Precursor (5T4 oncofetal trophoblast glycoprotein)(5T4 oncotrophoblast glycoprotein)(5T4 oncofetal antigen)(M6P1) [Source:UniProtKB/Swiss-Prot;Acc:Q13641]
ZNF292	6	87921988	88030125	q15	Zinc finger protein 292 [Source:UniProtKB/Swiss-Prot;Acc:O60281]
AHI1	6	135646817	135871912	q23.3	Jouberin (Abelson helper integration site 1 protein homolog)(AHI-1) [Source:UniProtKB/Swiss-Prot;Acc:Q8N157]
C7orf42	7	66023646	66060973	q11.21	UPF0458 protein C7orf42 [Source:UniProtKB/Swiss-Prot;Acc:Q9NWD8]
SLC25A40	7	87303353	87343604	q21.12	Solute carrier family 25 member 40 (Mitochondrial carrier family protein) [Source:UniProtKB/Swiss-Prot;Acc:Q8TBP6]
PUS7	7	104884194	104949921	q22.2	Pseudouridylate synthase 7 homolog (EC 5.4.99.-) [Source:UniProtKB/Swiss-Prot;Acc:Q96PZ0]
DUS4L	7	106991661	107006204	q22.3	tRNA-dihydrouridine synthase 4-like (EC 1.-.-.-)(PP35) [Source:UniProtKB/Swiss-Prot;Acc:O95620]
PNPLA8	7	107899235	107953804	q31.1	Calcium-independent phospholipase A2-gamma (EC 3.1.1.5)(Intracellular membrane-associated calcium-independent phospholipase A2 gamma)(iPLA2-gamma)(iPLA2-2)(Patatin-like phospholipase domain-containing protein 8)(PNPLA-gamma) [Source:UniProtKB/Swiss-Prot;Acc:Q9NP80]
SORBS3	8	22465196	22488952	p21.3	Vinexin (Sorbin and SH3 domain-containing protein 3)(SH3-containing adapter molecule 1)(SCAM-1) [Source:UniProtKB/Swiss-Prot;Acc:O60504]
PPP2R2A	8	26204951	26284562	p21.2	Serine/threonine-protein phosphatase 2A 55 kDa regulatory subunit B alpha isoform (PP2A, subunit B, B-alpha isoform)(PP2A, subunit B, B55-alpha isoform)(PP2A, subunit B, PR55-alpha isoform)(PP2A, subunit B, R2-alpha isoform) [Source:UniProtKB/Swiss-Prot;Acc:P63151]
LYPLA1	8	55121492	55177130	q11.23	Acyl-protein thioesterase 1 (EC 3.1.2.-)(Lysophospholipase 1)(Lysophospholipase I) [Source:UniProtKB/Swiss-Prot;Acc:O75608]
TMEM68	8	56813874	56848439	q12.1	transmembrane protein 68 [Source:RefSeq peptide;Acc:NP_689630]
RAD54B	8	95453365	95556489	q22.1	DNA repair and recombination protein RAD54B (EC 3.6.1.-)(RAD54 homolog B) [Source:UniProtKB/Swiss-Prot;Acc:Q9Y620]
LAPTM4B	8	98856985	98934002	q22.1	Lysosomal-associated transmembrane protein 4B (Lysosome-associated transmembrane protein 4-beta) [Source:UniProtKB/Swiss-Prot;Acc:Q86VI4]
HRSP12	8	99183743	99198594	q22.2	Ribonuclease UK114 (EC 3.1.-.-)(14.5 kDa translational inhibitor protein)(p14.5)(UK114 antigen homolog) [Source:UniProtKB/Swiss-Prot;Acc:P52758]
NDRG1	8	134318596	134378680	q24.22	Protein NDRG1 (N-myc downstream-regulated gene 1 protein)(Differentiation-related gene 1 protein)(DRG-1)(Reducing agents and tunicamycin-responsive protein)(RTP)(Nickel-specific induction protein Cap43)(Rit42) [Source:UniProtKB/Swiss-Prot;Acc:Q92597]
VCP	9	35046904	35062598	p13.3	Transitional endoplasmic reticulum ATPase (TER ATPase)(15S Mg(2+)-ATPase p97 subunit)(Valosin-containing protein)(VCP) [Source:UniProtKB/Swiss-Prot;Acc:P55072]
ZBTB5	9	37428111	37455396	p13.2	Zinc finger and BTB domain-containing protein 5 [Source:UniProtKB/Swiss-Prot;Acc:O15062]
WDR32	9	37790790	37857663	p13.2	WD repeat-containing protein 32 [Source:UniProtKB/Swiss-Prot;Acc:Q5QP82]
ANXA1	9	74956601	74975129	q21.13	Annexin A1 (Annexin-1)(Annexin I)(Lipocortin I)(Calpactin II)(Chromobindin-9)(p35)(Phospholipase A2 inhibitory protein) [Source:UniProtKB/Swiss-Prot;Acc:P04083]
C9orf95	9	76858809	76892953	q21.13	Nicotinamide riboside kinase 1 (NmR-K 1)(NRK 1)(EC 2.7.1.22)(Ribosylnicotinamide kinase 1)(RNK 1)(Nicotinic acid riboside kinase 1)(EC 2.7.1.n4)(Ribosylnicotinic acid kinase 1) [Source:UniProtKB/Swiss-Prot;Acc:Q9NWW6]
GTF3C5	9	134888454	134923709	q34.13	General transcription factor 3C polypeptide 5 (Transcription factor IIIC subunit epsilon)(TF3C-epsilon)(TFIIIC 63 kDa subunit)(TFIIIC63) [Source:UniProtKB/Swiss-Prot;Acc:Q9Y5Q8]
SURF1	9	135208487	135213182	q34.2	Surfeit locus protein 1 [Source:UniProtKB/Swiss-Prot;Acc:Q15526]
KIAA0649	9	137510746	137520560	q34.3	Protein KIAA0649 [Source:UniProtKB/Swiss-Prot;Acc:Q5T8A7]
WDR37	10	1085478	1168237	p15.3	WD repeat-containing protein 37 [Source:UniProtKB/Swiss-Prot;Acc:Q9Y2I8]
DCLRE1C	10	14981169	15036100	p13	Protein artemis (EC 3.1.-.-)(DNA cross-link repair 1C protein)(hSNM1C)(SNM1-like protein)(A-SCID protein) [Source:UniProtKB/Swiss-Prot;Acc:Q96SD1]
MYST4	10	76255346	76462645	q22.2	Histone acetyltransferase MYST4 (MYST protein 4)(EC 2.3.1.48)(EC 2.3.1.-)(MOZ, YBF2/SAS3, SAS2 and TIP60 protein 4)(Histone acetyltransferase MOZ2)(Monocytic leukemia zinc finger protein-related factor)(Histone acetyltransferase MORF) [Source:UniProtKB/Swiss-Prot;Acc:Q8WYB5]
ALDH18A1	10	97355677	97406557	q23.33	Delta-1-pyrroline-5-carboxylate synthetase (P5CS)(Aldehyde dehydrogenase family 18 member A1) [Includes Glutamate 5-kinase(GK)(EC 2.7.2.11)(Gamma-glutamyl kinase);Gamma-glutamyl phosphate reductase(GPR)(EC 1.2.1.41)(Glutamate-5-semialdehyde dehydrogenase)(Glutamyl-gamma-semialdehyde dehydrogenase)] [Source:UniProtKB/Swiss-Prot;Acc:P54886]
COX15	10	101461596	101481890	q24.2	Cytochrome c oxidase assembly protein COX15 homolog [Source:UniProtKB/Swiss-Prot;Acc:Q7KZN9]
PDCD4	10	112621586	112649753	q25.2	Programmed cell death protein 4 (Nuclear antigen H731-like)(Neoplastic transformation inhibitor protein)(Protein 197/15a) [Source:UniProtKB/Swiss-Prot;Acc:Q53EL6]
CTBP2	10	126666408	126839093	q26.13	C-terminal-binding protein 2 (CtBP2) [Source:UniProtKB/Swiss-Prot;Acc:P56545]
IFITM2	11	298163	299395	p15.5	Interferon-induced transmembrane protein 2 (Interferon-inducible protein 1-8D) [Source:UniProtKB/Swiss-Prot;Acc:Q01629]
RPLP2	11	799936	802876	p15.5	60S acidic ribosomal protein P2 (Renal carcinoma antigen NY-REN-44) [Source:UniProtKB/Swiss-Prot;Acc:P05387]
STIM1	11	3833509	4071013	p15.4	Stromal interaction molecule 1 Precursor [Source:UniProtKB/Swiss-Prot;Acc:Q13586]
WEE1	11	9550916	9567874	p15.4	Wee1-like protein kinase (EC 2.7.10.2)(Wee1A kinase)(WEE1hu) [Source:UniProtKB/Swiss-Prot;Acc:P30291]
CTNND1	11	57285810	57353279	q12.1	Catenin delta-1 (p120 catenin)(p120(ctn))(Cadherin-associated Src substrate)(CAS)(p120(cas)) [Source:UniProtKB/Swiss-Prot;Acc:O60716]
PATL1	11	59160770	59182996	q12.1	Protein PAT1 homolog 1 (PAT1-like protein 1) [Source:UniProtKB/Swiss-Prot;Acc:Q86TB9]
C11orf10	11	61313179	61316658	q12.2	UPF0197 transmembrane protein C11orf10 [Source:UniProtKB/Swiss-Prot;Acc:P61165]
ARCN1	11	117948321	117978852	q23.3	Coatomer subunit delta (Delta-coat protein)(Delta-COP)(Archain) [Source:UniProtKB/Swiss-Prot;Acc:P48444]
CBL	11	118582200	118684066	q23.3	E3 ubiquitin-protein ligase CBL (EC 6.3.2.-)(Signal transduction protein CBL)(Proto-oncogene c-CBL)(Casitas B-lineage lymphoma proto-oncogene)(RING finger protein 55) [Source:UniProtKB/Swiss-Prot;Acc:P22681]
EI24	11	124944508	124959784	q24.2	Etoposide-induced protein 2.4 homolog (p53-induced gene 8 protein) [Source:UniProtKB/Swiss-Prot;Acc:O14681]
ZNF384	12	6645904	6668930	p13.31	Zinc finger protein 384 (Nuclear matrix transcription factor 4)(Nuclear matrix protein 4)(Trinucleotide repeat-containing gene 1 protein)(CAG repeat protein 1)(CAS-interacting zinc finger protein) [Source:UniProtKB/Swiss-Prot;Acc:Q8TF68]
SLC11A2	12	49661776	49708275	q13.13	Natural resistance-associated macrophage protein 2 (NRAMP 2)(Divalent metal transporter 1)(DMT1) [Source:UniProtKB/Swiss-Prot;Acc:P49281]
NAP1L1	12	74726227	74764717	q21.2	Nucleosome assembly protein 1-like 1 (NAP-1-related protein)(hNRP) [Source:UniProtKB/Swiss-Prot;Acc:P55209]
TDG	12	102883741	102906785	q23.3	G/T mismatch-specific thymine DNA glycosylase (EC 3.2.2.-) [Source:UniProtKB/Swiss-Prot;Acc:Q13569]
NFYB	12	103034988	103056170	q23.3	Nuclear transcription factor Y subunit beta (Nuclear transcription factor Y subunit B)(NF-YB)(CAAT-box DNA-binding protein subunit B) [Source:UniProtKB/Swiss-Prot;Acc:P25208]
ANKRD13A	12	108921618	108961614	q24.11	Ankyrin repeat domain-containing protein 13A (Protein KE03) [Source:UniProtKB/Swiss-Prot;Acc:Q8IZ07]
PPP1CC	12	109642127	109665069	q24.11	Serine/threonine-protein phosphatase PP1-gamma catalytic subunit (PP-1G)(EC 3.1.3.16)(Protein phosphatase 1C catalytic subunit) [Source:UniProtKB/Swiss-Prot;Acc:P36873]
RAN	12	129922521	129927316	q24.33	GTP-binding nuclear protein Ran (GTPase Ran)(Ras-related nuclear protein)(Ras-like protein TC4)(Androgen receptor-associated protein 24) [Source:UniProtKB/Swiss-Prot;Acc:P62826]
UBL3	13	29236546	29322715	q12.3	Ubiquitin-like protein 3 Precursor (Membrane-anchored ubiquitin-fold protein)(MUB)(HsMUB)(Protein HCG-1) [Source:UniProtKB/Swiss-Prot;Acc:O95164]
FAM48A	13	36481453	36531850	q13.3	Protein FAM48A (p38-interacting protein)(p38IP) [Source:UniProtKB/Swiss-Prot;Acc:Q8NEM7]
LMO7	13	75092571	75343063	q22.2	LIM domain only protein 7 (LOMP)(F-box only protein 20) [Source:UniProtKB/Swiss-Prot;Acc:Q8WWI1]
SOS2	14	49653596	49767849	q22.1	Son of sevenless homolog 2 (SOS-2) [Source:UniProtKB/Swiss-Prot;Acc:Q07890]
MUDENG	14	56805380	56826544	q23.1	Uncharacterized protein C14orf108 (Putative HIV-1 infection-related protein) [Source:UniProtKB/Swiss-Prot;Acc:Q9H0R1]
PPM1A	14	59782223	59829813	q23.1	Protein phosphatase 1A (EC 3.1.3.16)(Protein phosphatase 2C isoform alpha)(PP2C-alpha)(IA) [Source:UniProtKB/Swiss-Prot;Acc:P35813]
SYNJ2BP	14	69907901	69953497	q24.2	Synaptojanin-2-binding protein (Mitochondrial outer membrane protein 25) [Source:UniProtKB/Swiss-Prot;Acc:P57105]
SEL1L	14	81007646	81069886	q31.1	Protein sel-1 homolog 1 Precursor (Suppressor of lin-12-like protein 1)(Sel-1L) [Source:UniProtKB/Swiss-Prot;Acc:Q9UBV2]
DICER1	14	94622319	94693512	q32.13	Endoribonuclease Dicer (EC 3.1.26.-)(Helicase with RNase motif)(Helicase MOI) [Source:UniProtKB/Swiss-Prot;Acc:Q9UPY3]
BRF1	14	104746670	104838374	q32.33	Transcription factor IIIB 90 kDa subunit (TFIIIB90)(hTFIIIB90)(B-related factor 1)(BRF-1)(hBRF)(TATA box-binding protein-associated factor, RNA polymerase III, subunit 2)(TAF3B2) [Source:UniProtKB/Swiss-Prot;Acc:Q92994]
C15orf15	15	53260813	53276523	q21.3	Probable ribosome biogenesis protein RLP24 (Ribosomal protein L24-like) [Source:UniProtKB/Swiss-Prot;Acc:Q9UHA3]
CLPX	15	63229837	63264616	q22.31	ATP-dependent Clp protease ATP-binding subunit clpX-like, mitochondrial Precursor [Source:UniProtKB/Swiss-Prot;Acc:O76031]
PKM2	15	70278424	70310738	q23	Pyruvate kinase isozymes M1/M2 (EC 2.7.1.40)(Pyruvate kinase muscle isozyme)(Pyruvate kinase 2/3)(Cytosolic thyroid hormone-binding protein)(CTHBP)(THBP1) [Source:UniProtKB/Swiss-Prot;Acc:P14618]
PRC1	15	89310279	89338814	q26.1	Protein regulator of cytokinesis 1 [Source:UniProtKB/Swiss-Prot;Acc:O43663]
CHD2	15	91244423	91372237	q26.1	Chromodomain-helicase-DNA-binding protein 2 (CHD-2)(EC 3.6.1.-)(ATP-dependent helicase CHD2) [Source:UniProtKB/Swiss-Prot;Acc:O14647]
ASB7	15	98960337	99007174	q26.3	Ankyrin repeat and SOCS box protein 7 (ASB-7) [Source:UniProtKB/Swiss-Prot;Acc:Q9H672]
SIAH1	16	46951943	46976730	q12.1	E3 ubiquitin-protein ligase SIAH1 (EC 6.3.2.-)(Seven in absentia homolog 1)(Siah-1)(Siah-1a) [Source:UniProtKB/Swiss-Prot;Acc:Q8IUQ4]
RSPRY1	16	55777742	55830441	q13	RING finger and SPRY domain-containing protein 1 Precursor [Source:UniProtKB/Swiss-Prot;Acc:Q96DX4]
C16orf57	16	56592806	56613022	q13	UPF0406 protein C16orf57 [Source:UniProtKB/Swiss-Prot;Acc:Q9BQ65]
HSD17B2	16	80626364	80689638	q23.3	Estradiol 17-beta-dehydrogenase 2 (EC 1.1.1.62)(Testosterone 17-beta-dehydrogenase)(EC 1.1.1.63)(Microsomal 17-beta-hydroxysteroid dehydrogenase)(17-beta-HSD 2)(20 alpha-hydroxysteroid dehydrogenase)(20-alpha-HSD)(E2DH) [Source:UniProtKB/Swiss-Prot;Acc:P37059]
MVD	16	87245849	87257019	q24.3	Diphosphomevalonate decarboxylase (EC 4.1.1.33)(Mevalonate pyrophosphate decarboxylase)(Mevalonate (diphospho)decarboxylase) [Source:UniProtKB/Swiss-Prot;Acc:P53602]
RAB11FIP4	17	26742768	26889356	q11.2	Rab11 family-interacting protein 4 (Rab11-FIP4) [Source:UniProtKB/Swiss-Prot;Acc:Q86YS3]
BRIP1	17	57114767	57295537	q23.2	Fanconi anemia group J protein (Protein FACJ)(EC 3.6.1.-)(ATP-dependent RNA helicase BRIP1)(BRCA1-interacting protein C-terminal helicase 1)(BRCA1-interacting protein 1)(BRCA1-associated C-terminal helicase 1) [Source:UniProtKB/Swiss-Prot;Acc:Q9BX63]
EXOC7	17	71588682	71611451	q25.1	Exocyst complex component 7 (Exocyst complex component Exo70) [Source:UniProtKB/Swiss-Prot;Acc:Q9UPT5]
TK1	17	73681755	73694909	q25.3	Thymidine kinase, cytosolic (EC 2.7.1.21) [Source:UniProtKB/Swiss-Prot;Acc:P04183]
SLC25A10	17	77289742	77298446	q25.3	Mitochondrial dicarboxylate carrier (Solute carrier family 25 member 10) [Source:UniProtKB/Swiss-Prot;Acc:Q9UBX3]
PPP4R1	18	9536789	9604606	p11.22	Serine/threonine-protein phosphatase 4 regulatory subunit 1 [Source:UniProtKB/Swiss-Prot;Acc:Q8TF05]
DSC2	18	26900005	26936375	q12.1	Desmocollin-2 Precursor (Desmosomal glycoprotein II and III)(Desmocollin-3) [Source:UniProtKB/Swiss-Prot;Acc:Q02487]
DYM	18	44824170	45241077	q21.1	Dymeclin (Dyggve-Melchior-Clausen syndrome protein) [Source:UniProtKB/Swiss-Prot;Acc:Q7RTS9]
GIPC1	19	14449572	14467944	p13.12	PDZ domain-containing protein GIPC1 (RGS19-interacting protein 1)(GAIP C-terminus-interacting protein)(RGS-GAIP-interacting protein)(Tax interaction protein 2)(TIP-2) [Source:UniProtKB/Swiss-Prot;Acc:O14908]
ZNF302	19	39865513	39867982	q13.11	Zinc finger protein 302 (ZNF135-like)(ZNF140-like) [Source:UniProtKB/Swiss-Prot;Acc:Q9NR11]
BCAT2	19	53990134	54006113	q13.33	Branched-chain-amino-acid aminotransferase, mitochondrial Precursor (BCAT(m))(EC 2.6.1.42)(Placental protein 18)(PP18) [Source:UniProtKB/Swiss-Prot;Acc:O15382]
NUCB1	19	54095119	54118340	q13.33	Nucleobindin-1 Precursor (CALNUC) [Source:UniProtKB/Swiss-Prot;Acc:Q02818]
SNRPB	20	2390281	2399499	p13	Small nuclear ribonucleoprotein-associated proteins B and B' (snRNP-B)(Sm protein B/B')(Sm-B/Sm-B')(SmB/SmB') [Source:UniProtKB/Swiss-Prot;Acc:P14678]
XRN2	20	21231922	21318463	p11.22	5'-3' exoribonuclease 2 (EC 3.1.13.-)(DHM1-like protein)(DHP protein) [Source:UniProtKB/Swiss-Prot;Acc:Q9H0D6]
ITCH	20	32414745	32562858	q11.22	E3 ubiquitin-protein ligase Itchy homolog (Itch)(EC 6.3.2.-)(Atrophin-1-interacting protein 4)(AIP4)(NFE2-associated polypeptide 1)(NAPP1) [Source:UniProtKB/Swiss-Prot;Acc:Q96J02]
ARFGEF2	20	46971682	47086629	q13.13	Brefeldin A-inhibited guanine nucleotide-exchange protein 2 (Brefeldin A-inhibited GEP 2) [Source:UniProtKB/Swiss-Prot;Acc:Q9Y6D5]
CSE1L	20	47096245	47146891	q13.13	Exportin-2 (Exp2)(Importin-alpha re-exporter)(Chromosome segregation 1-like protein)(Cellular apoptosis susceptibility protein) [Source:UniProtKB/Swiss-Prot;Acc:P55060]
ADRM1	20	60311422	60317311	q13.33	Proteasomal ubiquitin receptor ADRM1 (Adhesion-regulating molecule 1)(ARM-1)(110 kDa cell membrane glycoprotein)(Gp110)(Rpn13 homolog)(Proteasome regulatory particle non-ATPase 13)(hRpn13) [Source:UniProtKB/Swiss-Prot;Acc:Q16186]
TIAM1	21	31412607	31853161	q22.11	T-lymphoma invasion and metastasis-inducing protein 1 (TIAM-1) [Source:UniProtKB/Swiss-Prot;Acc:Q13009]
BRWD1	21	39479274	39607426	q22.2	Bromodomain and WD repeat-containing protein 1 (WD repeat-containing protein 9) [Source:UniProtKB/Swiss-Prot;Acc:Q9NSI6]
PRODH	22	17280295	17304066	q11.21	Proline dehydrogenase, mitochondrial Precursor (EC 1.5.99.8)(Proline oxidase)(Proline oxidase 2)(p53-induced gene 6 protein) [Source:UniProtKB/Swiss-Prot;Acc:O43272]
PITPNB	22	26577658	26645255	q12.1	Phosphatidylinositol transfer protein beta isoform (PtdIns transfer protein beta)(PtdInsTP)(PI-TP-beta) [Source:UniProtKB/Swiss-Prot;Acc:P48739]
