# Supplementary material for: Combined clinical and genomic signatures for the prognosis of early stage non-small cell lung cancer based on gene copy number alterations
Source: BMC Genomics. 2015 Oct 6;16:752. doi: 10.1186/s12864-015-1935-0 (PMC4595201; doi:10.1186/s12864-015-1935-0)
Supplement: Additional file 4: — GO biological processes highly significantly enriched in the 513 preselected gene set for ADC. (XLSX 19 kb) [file 12864_2015_1935_MOESM4_ESM.xlsx]

## Sheet: AD
GO id	GO Description	Support	List size	Ref. Sup.	Ref. size	Hyp	Hyp_c
GO:0016070	RNA metabolic process (BP)	40	506	144	14359	3.76698e-25	6.39633e-22
GO:0000216	M/G1 transition of mitotic cell cycle (BP)	25	506	50	14359	1.47436e-23	1.25173e-20
GO:0016071	mRNA metabolic process (BP)	35	506	124	14359	2.13321e-22	1.20739e-19
GO:0006977	DNA damage response, signal transduction by p53 class mediator resulting in cell cycle arrest (BP)	22	506	45	14359	1.34001e-20	5.68833e-18
GO:0006521	regulation of cellular amino acid metabolic process (BP)	19	506	31	14359	1.69348e-20	5.75107e-18
GO:0016032	viral reproduction (BP)	40	506	191	14359	3.25814e-20	9.22054e-18
GO:0051436	negative regulation of ubiquitin-protein ligase activity involved in mitotic cell cycle (BP)	21	506	44	14359	1.93692e-19	4.69841e-17
GO:0000084	S phase of mitotic cell cycle (BP)	26	506	78	14359	5.62148e-19	1.19316e-16
GO:0051439	regulation of ubiquitin-protein ligase activity involved in mitotic cell cycle (BP)	22	506	52	14359	6.99823e-19	1.32033e-16
GO:0000082	G1/S transition of mitotic cell cycle (BP)	29	506	103	14359	9.96111e-19	1.6914e-16
GO:0031145	anaphase-promoting complex-dependent proteasomal ubiquitin-dependent protein catabolic process (BP)	22	506	54	14359	1.89075e-18	2.91864e-16
GO:0000075	cell cycle checkpoint (BP)	28	506	99	14359	3.49646e-18	4.94749e-16
GO:0051437	positive regulation of ubiquitin-protein ligase activity involved in mitotic cell cycle (BP)	20	506	48	14359	4.03429e-17	5.26941e-15
GO:0002474	antigen processing and presentation of peptide antigen via MHC class I (BP)	20	506	50	14359	1.06396e-16	1.29043e-14
GO:0000278	mitotic cell cycle (BP)	39	506	234	14359	3.86577e-16	4.37605e-14
GO:0000209	protein polyubiquitination (BP)	23	506	81	14359	3.32289e-15	3.52642e-13
GO:0006915	apoptotic process (BP)	50	506	411	14359	1.3622e-14	1.3606e-12
GO:0044419	interspecies interaction between organisms (BP)	34	506	222	14359	4.04057e-13	3.8116e-11
GO:0010467	gene expression (BP)	36	506	252	14359	6.91982e-13	6.18413e-11
GO:0034641	cellular nitrogen compound metabolic process (BP)	27	506	145	14359	9.79209e-13	8.31348e-11
GO:0042981	regulation of apoptotic process (BP)	24	506	134	14359	4.30561e-11	3.48139e-09
GO:0044267	cellular protein metabolic process (BP)	25	506	171	14359	1.49553e-09	1.15427e-07
GO:0006366	transcription from RNA polymerase II promoter (BP)	27	506	203	14359	2.78743e-09	2.05785e-07
GO:0006928	cellular component movement (BP)	15	506	68	14359	1.03585e-08	7.32866e-07
GO:0051603	proteolysis involved in cellular protein catabolic process (BP)	8	506	17	14359	4.13425e-08	2.80798e-06
GO:0006200	ATP catabolic process (BP)	14	506	68	14359	8.16503e-08	5.33239e-06
GO:0055086	nucleobase-containing small molecule metabolic process (BP)	13	506	60	14359	1.25672e-07	7.90338e-06
GO:0046134	pyrimidine nucleoside biosynthetic process (BP)	5	506	6	14359	3.10569e-07	1.88338e-05
GO:0001666	response to hypoxia (BP)	18	506	127	14359	4.82417e-07	2.82464e-05
GO:0006457	protein folding (BP)	17	506	125	14359	1.80386e-06	0.000102099
GO:0042493	response to drug (BP)	23	506	221	14359	3.47678e-06	0.000190438
GO:0006886	intracellular protein transport (BP)	18	506	146	14359	3.79341e-06	0.000201288
GO:0048011	nerve growth factor receptor signaling pathway (BP)	19	506	163	14359	4.74755e-06	0.000244283
GO:0022904	respiratory electron transport chain (BP)	10	506	48	14359	5.29256e-06	0.000264317
GO:0045892	negative regulation of transcription, DNA-dependent (BP)	25	506	270	14359	1.06333e-05	0.000515865
GO:0008334	histone mRNA metabolic process (BP)	5	506	10	14359	1.1594e-05	0.000546852
GO:0007183	SMAD protein complex assembly (BP)	4	506	6	14359	2.16065e-05	0.000991563
GO:0042059	negative regulation of epidermal growth factor receptor signaling pathway (BP)	7	506	26	14359	2.37648e-05	0.00106191
GO:0006412	translation (BP)	16	506	137	14359	2.58849e-05	0.00112699
GO:0043161	proteasomal ubiquitin-dependent protein catabolic process (BP)	8	506	38	14359	4.32688e-05	0.00183676
GO:0006206	pyrimidine base metabolic process (BP)	6	506	21	14359	6.42039e-05	0.00259567
GO:0006511	ubiquitin-dependent protein catabolic process (BP)	14	506	117	14359	6.27283e-05	0.00259787
GO:0030163	protein catabolic process (BP)	7	506	31	14359	8.15276e-05	0.00321939
GO:0000122	negative regulation of transcription from RNA polymerase II promoter (BP)	23	506	270	14359	8.74264e-05	0.00337386
GO:0050775	positive regulation of dendrite morphogenesis (BP)	4	506	8	14359	9.52832e-05	0.00359535
GO:0051084	'de novo' posttranslational protein folding (BP)	6	506	24	14359	0.000145538	0.00537226
GO:0019058	viral infectious cycle (BP)	7	506	34	14359	0.000152195	0.00549844
GO:0030837	negative regulation of actin filament polymerization (BP)	3	506	4	14359	0.000169467	0.00564226
GO:0045893	positive regulation of transcription, DNA-dependent (BP)	26	506	339	14359	0.000174203	0.00568839
GO:0007568	aging (BP)	11	506	84	14359	0.000169298	0.00574937
GO:0071479	cellular response to ionizing radiation (BP)	5	506	16	14359	0.00016853	0.0058401
GO:0009165	nucleotide biosynthetic process (BP)	4	506	9	14359	0.000166734	0.00589821
GO:0006414	translational elongation (BP)	7	506	35	14359	0.00018453	0.00591192
GO:0055114	oxidation-reduction process (BP)	17	506	179	14359	0.000199904	0.00628588
GO:0007596	blood coagulation (BP)	26	506	344	14359	0.000219628	0.00678051
GO:0005975	carbohydrate metabolic process (BP)	18	506	198	14359	0.000226807	0.00687711
GO:0051726	regulation of cell cycle (BP)	8	506	48	14359	0.00024507	0.00730049
GO:0006810	transport (BP)	29	506	414	14359	0.000351489	0.0102902
GO:0006369	termination of RNA polymerase II transcription (BP)	6	506	28	14359	0.000361384	0.0104005
GO:0070102	interleukin-6-mediated signaling pathway (BP)	3	506	5	14359	0.000412554	0.0114839
GO:0007259	JAK-STAT cascade (BP)	5	506	19	14359	0.000410989	0.011631
GO:0000724	double-strand break repair via homologous recombination (BP)	6	506	29	14359	0.000442239	0.0117331
GO:0019083	viral transcription (BP)	6	506	29	14359	0.000442239	0.0117331
GO:0006357	regulation of transcription from RNA polymerase II promoter (BP)	15	506	157	14359	0.000437984	0.0119951
GO:0044255	cellular lipid metabolic process (BP)	11	506	96	14359	0.00055017	0.0143721
GO:0045944	positive regulation of transcription from RNA polymerase II promoter (BP)	27	506	386	14359	0.000569324	0.0146472
GO:0006397	mRNA processing (BP)	14	506	145	14359	0.000605785	0.0151268
GO:0034660	ncRNA metabolic process (BP)	4	506	12	14359	0.000601936	0.015255
GO:0006120	mitochondrial electron transport, NADH to ubiquinone (BP)	5	506	21	14359	0.000678491	0.0166968
GO:0007173	epidermal growth factor receptor signaling pathway (BP)	8	506	57	14359	0.000813411	0.0189202
GO:0035307	positive regulation of protein dephosphorylation (BP)	3	506	6	14359	0.000803502	0.0189492
GO:0060765	regulation of androgen receptor signaling pathway (BP)	3	506	6	14359	0.000803502	0.0189492
GO:0015986	ATP synthesis coupled proton transport (BP)	3	506	6	14359	0.000803502	0.0189492
GO:0007005	mitochondrion organization (BP)	5	506	22	14359	0.000852851	0.0193085
GO:0010039	response to iron ion (BP)	4	506	13	14359	0.000845366	0.0193977
GO:0006415	translational termination (BP)	6	506	33	14359	0.000915116	0.0204456
GO:0016192	vesicle-mediated transport (BP)	13	506	136	14359	0.00103082	0.0227315
GO:0006302	double-strand break repair (BP)	7	506	46	14359	0.00105139	0.022888
GO:0019221	cytokine-mediated signaling pathway (BP)	11	506	104	14359	0.00108147	0.0232447
GO:0008380	RNA splicing (BP)	15	506	172	14359	0.00113216	0.0237333
GO:0050900	leukocyte migration (BP)	9	506	74	14359	0.00112588	0.0238968
GO:0006464	protein modification process (BP)	12	506	121	14359	0.00115464	0.0239096
GO:0023021	termination of signal transduction (BP)	2	506	2	14359	0.00123943	0.0241904
GO:0000715	nucleotide-excision repair, DNA damage recognition (BP)	2	506	2	14359	0.00123943	0.0241904
GO:0071559	response to transforming growth factor beta stimulus (BP)	2	506	2	14359	0.00123943	0.0241904
GO:0031345	negative regulation of cell projection organization (BP)	2	506	2	14359	0.00123943	0.0241904
GO:0042036	negative regulation of cytokine biosynthetic process (BP)	2	506	2	14359	0.00123943	0.0241904
GO:0006879	cellular iron ion homeostasis (BP)	6	506	35	14359	0.00126358	0.0243813
GO:0006635	fatty acid beta-oxidation (BP)	5	506	24	14359	0.00129877	0.0247787
GO:0033261	regulation of S phase (BP)	3	506	7	14359	0.00136937	0.0255516
GO:0007265	Ras protein signal transduction (BP)	7	506	48	14359	0.00136131	0.0256835
GO:0045666	positive regulation of neuron differentiation (BP)	6	506	36	14359	0.00147186	0.0263075
GO:0051028	mRNA transport (BP)	6	506	36	14359	0.00147186	0.0263075
GO:0051403	stress-activated MAPK cascade (BP)	6	506	36	14359	0.00147186	0.0263075
GO:0006418	tRNA aminoacylation for protein translation (BP)	6	506	36	14359	0.00147186	0.0263075
GO:0000387	spliceosomal snRNP assembly (BP)	4	506	15	14359	0.00152582	0.026988
GO:0034134	toll-like receptor 2 signaling pathway (BP)	7	506	50	14359	0.00173834	0.0301194
GO:0034130	toll-like receptor 1 signaling pathway (BP)	7	506	50	14359	0.00173834	0.0301194
GO:0003151	outflow tract morphogenesis (BP)	4	506	16	14359	0.00197825	0.0329321
GO:0006090	pyruvate metabolic process (BP)	4	506	16	14359	0.00197825	0.0329321
GO:0006338	chromatin remodeling (BP)	6	506	38	14359	0.00196576	0.0333786
GO:0006139	nucleobase-containing compound metabolic process (BP)	7	506	51	14359	0.00195492	0.0335298
GO:0044262	cellular carbohydrate metabolic process (BP)	3	506	8	14359	0.00213382	0.034507
GO:0030833	regulation of actin filament polymerization (BP)	3	506	8	14359	0.00213382	0.034507
GO:0010042	response to manganese ion (BP)	3	506	8	14359	0.00213382	0.034507
GO:0034142	toll-like receptor 4 signaling pathway (BP)	7	506	52	14359	0.00219181	0.0351103
GO:0006094	gluconeogenesis (BP)	5	506	27	14359	0.00226121	0.0358835
GO:0000718	nucleotide-excision repair, DNA damage removal (BP)	4	506	17	14359	0.0025156	0.0388317
GO:0070301	cellular response to hydrogen peroxide (BP)	4	506	17	14359	0.0025156	0.0388317
GO:0043123	positive regulation of I-kappaB kinase/NF-kappaB cascade (BP)	10	506	99	14359	0.00254064	0.0388649
GO:0006281	DNA repair (BP)	16	506	205	14359	0.00249479	0.0392236
GO:0002755	MyD88-dependent toll-like receptor signaling pathway (BP)	7	506	54	14359	0.00273154	0.0403318
GO:0002224	toll-like receptor signaling pathway (BP)	7	506	54	14359	0.00273154	0.0403318
GO:0008063	Toll signaling pathway (BP)	7	506	54	14359	0.00273154	0.0403318
GO:0015992	proton transport (BP)	5	506	28	14359	0.00267422	0.040543
GO:0008285	negative regulation of cell proliferation (BP)	18	506	246	14359	0.00280794	0.0411024
GO:0000398	nuclear mRNA splicing, via spliceosome (BP)	10	506	101	14359	0.00294402	0.042726
GO:0048205	COPI coating of Golgi vesicle (BP)	3	506	9	14359	0.00311737	0.0430349
GO:0016064	immunoglobulin mediated immune response (BP)	3	506	9	14359	0.00311737	0.0430349
GO:0000085	G2 phase of mitotic cell cycle (BP)	3	506	9	14359	0.00311737	0.0430349
GO:0033540	fatty acid beta-oxidation using acyl-CoA oxidase (BP)	3	506	9	14359	0.00311737	0.0430349
GO:0019079	viral genome replication (BP)	3	506	9	14359	0.00311737	0.0430349
GO:0031018	endocrine pancreas development (BP)	7	506	55	14359	0.00303694	0.043701
GO:0034138	toll-like receptor 3 signaling pathway (BP)	6	506	42	14359	0.00331758	0.0454294
GO:0048861	leukemia inhibitory factor signaling pathway (BP)	2	506	3	14359	0.00363128	0.0463603
GO:0048261	negative regulation of receptor-mediated endocytosis (BP)	2	506	3	14359	0.00363128	0.0463603
GO:0006089	lactate metabolic process (BP)	2	506	3	14359	0.00363128	0.0463603
GO:0051224	negative regulation of protein transport (BP)	2	506	3	14359	0.00363128	0.0463603
GO:0018076	N-terminal peptidyl-lysine acetylation (BP)	2	506	3	14359	0.00363128	0.0463603
GO:0010592	positive regulation of lamellipodium assembly (BP)	2	506	3	14359	0.00363128	0.0463603
GO:0000729	DNA double-strand break processing (BP)	2	506	3	14359	0.00363128	0.0463603
GO:0033631	cell-cell adhesion mediated by integrin (BP)	2	506	3	14359	0.00363128	0.0463603
GO:0006368	transcription elongation from RNA polymerase II promoter (BP)	6	506	43	14359	0.00374314	0.0474318
GO:0016567	protein ubiquitination (BP)	11	506	122	14359	0.00386765	0.0486464
GO:0006260	DNA replication (BP)	11	506	121	14359	0.00363079	0.0493207
