# Supplementary material for: Combined clinical and genomic signatures for the prognosis of early stage non-small cell lung cancer based on gene copy number alterations
Source: BMC Genomics. 2015 Oct 6;16:752. doi: 10.1186/s12864-015-1935-0 (PMC4595201; doi:10.1186/s12864-015-1935-0)
Supplement: Additional file 5: — GO biological processes highly significantly enriched in the 150 preselected gene set for SCC. (XLSX 9 kb) [file 12864_2015_1935_MOESM5_ESM.xlsx]

## Sheet: SQ
GO id	GO Description	Support	List size	Ref. Sup.	Ref. size	Hyp	Hyp_c
GO:0048861	leukemia inhibitory factor signaling pathway (BP)	2	150	3	14347	0.000323526	0.0461025
GO:0001738	morphogenesis of a polarized epithelium (BP)	2	150	3	14347	0.000323526	0.0461025
